# Supplementary material for: Comparative Genomics of Leuconostoc carnosum
Source: Front Microbiol. 2021 Jan 11;11:605127. doi: 10.3389/fmicb.2020.605127 (PMC7829361; doi:10.3389/fmicb.2020.605127)
Supplement: Supplementary file 2 [file Data_Sheet_1.XLSX]

## Sheet: Plasmids annotation
Supplementary datasheet 1 Annotation of the plasmids predicted in L. carnosum genomes. Annotation was performed with Prokka.
Annotation	pFRO29	pFRA21	pGLO21	pALB21	pFRA20	pALB20	pICCOLO	pALB22	pLQ22	pELI19	pELI24	pFRA23	pGLO23	unnamed1	unnamed2	pKLC1	pKLC2	pKLC3	pKLC4	pFRA18	pALB18	pMFPA29A1405B	pMFPA29A1405C	pMFPC16A2803A	pMFPC16A2803B	pMFPC16A2803C	pMFPC16A28E	pSTE	pUFO	pELI28	pALAN28	pLQ25
hypothetical protein	X	X			X							X			X		X			X		X		X				X			X
MULTISPECIES: cupin domain-containing protein [Leuconostoc]	X	X			X							X			X		X			X		X		X				X			X
MULTISPECIES: ParA family protein [Leuconostoc]	X	X			X							X			X		X			X		X		X				X			X
MULTISPECIES: ClC family H(+)/Cl(-) exchange transporter [Leuconostoc]	X	X			X							X			X		X			X		X						X			X
MULTISPECIES: CrcB family protein [Leuconostoc]	X	X			X							X			X		X			X		X						X			X
MULTISPECIES: CrcB family protein [Leuconostoc]	X	X			X							X			X		X			X		X						X			X
cation:proton antiporter [Leuconostoc carnosum]	X	X			X							X			X		X			X		X						X			X
hypothetical protein	X	X			X							X			X		X			X		X						X			X
VIT family protein [Leuconostoc carnosum]	X	X			X							X			X		X			X		X						X			X
IS3 family transposase [Leuconostoc carnosum]	X	X			X							X			X		X			X						X			X		X
MULTISPECIES: uracil-DNA glycosylase family protein [Leuconostoc]	X	X			X							X			X		X			X		X		X							X
hypothetical protein	X	X			X							X			X		X			X		X		X							X
hypothetical protein	X	X			X						X	X				X				X			X	X					X
MULTISPECIES: 5-formyltetrahydrofolate cyclo-ligase [Lactobacillales]	X	X			X							X			X		X			X		X		X							X
MULTISPECIES: recombinase family protein [Leuconostoc]	X	X			X							X			X		X			X		X									X
MULTISPECIES: iron-containing alcohol dehydrogenase [Leuconostoc]	X	X			X							X								X			X			X			X
plasmid mobilization protein [Leuconostoc carnosum]	X				X						X						X							X				X			X
site-specific integrase [Leuconostoc carnosum]	X	X			X							X								X			X			X			X
hypothetical protein	X	X			X							X								X			X			X			X
DUF87 domain-containing protein [Leuconostoc carnosum]			X						X				X	X				X						X							X	X
MULTISPECIES: transposase [Leuconostoc]	X	X			X							X					X			X		X									X
hypothetical protein	X	X			X							X					X			X		X									X
hypothetical protein			X						X				X	X				X													X	X
CHAP domain protein [Leuconostoc mesenteroides]			X						X				X	X				X													X	X
hypothetical protein			X						X				X	X				X													X	X
Integral membrane protein (modular protein) (plasmid) [Leuconostoc carnosum]	X	X			X							X								X		X		X
MULTISPECIES: VIT family protein [Leuconostoc]		X										X			X		X											X			X
conjugal transfer protein [Leuconostoc carnosum]			X						X				X	X				X													X	X
hypothetical protein			X						X				X	X				X													X	X
cell division protein FtsK [Leuconostoc carnosum]			X						X				X	X				X													X	X
MULTISPECIES: arsenate reductase (thioredoxin) [Leuconostoc]	X	X			X							X								X		X
MULTISPECIES: ATP-binding cassette domain-containing protein [Lactobacillales]	X					X									X		X							X							X
MULTISPECIES: iron export ABC transporter permease subunit FetB [Lactobacillales]	X					X									X		X							X							X
hypothetical protein	X	X			X							X								X		X
MULTISPECIES: IS3 family transposase [Leuconostoc]	X	X			X							X								X		X
hypothetical protein	X	X			X							X								X		X
MULTISPECIES: IS110 family transposase [Leuconostoc]	X	X			X							X								X		X
hypothetical protein		X										X					X											X			X
MULTISPECIES: site-specific integrase [Lactobacillales]	X					X		X			X				X									X
hypothetical protein			X						X				X	X				X													X
MULTISPECIES: conjugal transfer protein [Leuconostoc]				X		X		X											X		X				X
conjugal transfer protein [Leuconostoc carnosum]				X		X		X											X		X				X
transposase [Leuconostoc mesenteroides]	X	X			X							X								X		X
hypothetical protein			X										X	X				X													X	X
hypothetical protein			X						X				X					X													X	X
MULTISPECIES: CHAP domain-containing protein [Leuconostoc]				X		X		X											X		X				X
hypothetical protein				X		X		X											X		X				X
conjugal transfer protein [Leuconostoc carnosum]				X		X		X											X		X				X
hypothetical protein				X		X		X											X		X				X
MULTISPECIES: ParA family protein [Leuconostoc]				X		X		X											X		X				X
hypothetical protein				X		X		X											X		X				X
hypothetical protein	X	X			X							X								X		X
MULTISPECIES: protein TrsL [Leuconostoc]				X		X		X											X		X				X
hypothetical protein				X		X		X											X		X				X
hypothetical protein				X		X		X											X		X				X
DUF87 domain-containing protein [Leuconostoc carnosum]				X		X		X											X		X				X
conjugal transfer protein [Leuconostoc carnosum]				X		X		X											X		X				X
oleate hydratase [Leuconostoc carnosum]	X	X			X							X								X			X
heavy metal translocating P-type ATPase [Leuconostoc carnosum]					X												X											X			X
MULTISPECIES: heavy-metal-associated domain-containing protein [Leuconostocaceae]					X												X											X			X
MULTISPECIES: DNA starvation/stationary phase protection protein [Leuconostoc]					X												X											X			X
MULTISPECIES: Crp/Fnr family transcriptional regulator [Lactobacillales]					X												X											X			X
MULTISPECIES: MFS transporter [Leuconostoc]	X	X			X															X			X
MULTISPECIES: type II toxin-antitoxin system RelE/ParE family toxin [Leuconostoc]			X										X	X										X								X
hypothetical protein			X										X	X										X								X
hypothetical protein			X						X				X					X													X
MFS transporter [Leuconostoc carnosum]					X							X																X	X
DNA-binding protein [Leuconostoc carnosum]					X					X		X																X
transposase [Leuconostoc carnosum]					X					X		X																X
peptide ABC transporter permease [Leuconostoc carnosum]			X						X				X	X				X
hypothetical protein									X					X				X													X	X
MULTISPECIES: IS30 family transposase [Leuconostoc]	X																X											X				X
hypothetical protein			X						X				X	X																		X
MULTISPECIES: ImmA/IrrE family metallo-endopeptidase [Leuconostoc]			X										X					X						X							X
MULTISPECIES: recombinase family protein [Leuconostoc]				X		X		X											X		X
RepB family plasmid replication initiator protein [Leuconostoc carnosum]					X					X		X																X
hypothetical protein	X					X					X													X						X
MULTISPECIES: conjugal transfer protein [Leuconostoc]			X						X				X					X													X
Maltose epimerase					X							X																X	X
Type-1 restriction enzyme R protein	X	X			X															X			X
DNA ligase																	X							X				X			X
glycoside hydrolase family 65 protein [Leuconostoc carnosum]					X							X																X	X
LacI family DNA-binding transcriptional regulator [Leuconostoc carnosum]					X							X																X	X
MULTISPECIES: multidrug efflux SMR transporter [Lactobacillales]	X					X					X													X						X
DNA topoisomerase III [Leuconostoc carnosum]				X		X													X		X				X
beta-phosphoglucomutase [Leuconostoc carnosum]					X							X																X	X
MULTISPECIES: pyridine nucleotide-disulfide oxidoreductase family protein [Leuconostoc]								X						X		X								X
glutathione reductase [Weissella thailandensis fsh4-2]			X										X			X								X
mobilization protein [Leuconostoc carnosum]					X							X			X														X
hypothetical protein			X						X				X																			X
MULTISPECIES: hypothetical protein [Lactobacillales]	X					X																		X							X
tyrosine-type recombinase/integrase [Leuconostoc carnosum]					X										X		X														X
hypothetical protein	X	X			X																		X
DNA-binding protein [Leuconostoc carnosum]	X	X			X																		X
MULTISPECIES: helix-turn-helix transcriptional regulator [Leuconostoc]			X										X					X						X
MULTISPECIES: type IV secretory system conjugative DNA transfer family protein [Leuconostoc]				X				X											X						X
transposase [Leuconostoc carnosum]					X							X																X
transposase [Weissella paramesenteroides]					X							X																X
MobA/MobL family protein [Leuconostoc carnosum]				X				X											X						X
hypothetical protein	X										X				X															X
ABC transporter permease subunit [Leuconostoc carnosum]			X										X			X								X
MULTISPECIES: membrane protein [Leuconostoc]																	X											X			X
hypothetical protein				X				X											X		X
hypothetical protein				X				X											X						X
thioredoxin family protein [Leuconostoc carnosum]			X										X	X				X
hypothetical protein			X						X				X																		X
hypothetical protein			X										X					X													X
MULTISPECIES: thioredoxin family protein [Lactobacillales]				X				X											X						X
mobilization protein [Leuconostoc carnosum]	X														X								X			X
hypothetical protein						X		X											X		X
MULTISPECIES: metal-sensitive transcriptional regulator [Leuconostoc]								X						X		X								X
MULTISPECIES: large conductance mechanosensitive channel protein MscL [Leuconostoc]																	X											X			X
ATP-binding cassette domain-containing protein [Leuconostoc carnosum]			X										X			X								X
MULTISPECIES: FAD-dependent oxidoreductase [Leuconostoc]																	X											X			X
MULTISPECIES: thioredoxin [Leuconostoc]								X						X		X								X
transposase [Leuconostoc carnosum]								X								X								X
MULTISPECIES: replication initiation factor domain-containing protein [Leuconostoc]									X					X																		X
IS3 family transposase [Leuconostoc carnosum]														X				X						X
MULTISPECIES: bacteriocin immunity protein [Leuconostoc]	X	X										X
hypothetical protein	X					X																		X
MULTISPECIES: MerR family DNA-binding transcriptional regulator [Lactobacillales]	X					X																		X
mobilization protein [Leuconostoc carnosum]		X			X															X
RepB family plasmid replication initiator protein [Leuconostoc carnosum]		X			X															X
phage replication initiation protein [Leuconostoc mesenteroides]			X										X					X
hypothetical protein			X										X					X
transposase [Leuconostoc pseudomesenteroides]														X				X						X
transposase [Leuconostoc carnosum]			X										X											X
hypothetical protein							X																				X
MULTISPECIES: TetR/AcrR family transcriptional regulator [Lactobacillales]								X								X								X
MULTISPECIES: arsenate reductase (thioredoxin) [Lactobacillales]															X		X														X
hypothetical protein								X											X						X
hypothetical protein									X					X																		X
antirestriction protein ArdA [Leuconostoc carnosum]														X				X														X
RepB family plasmid replication initiator protein [Leuconostoc carnosum]	X														X								X
hypothetical protein			X										X					X
IS3 family transposase [Leuconostoc carnosum]					X					X									X
LtrC [Leuconostoc carnosum]				X				X											X
GNAT family N-acetyltransferase [Leuconostoc carnosum]							X																				X
RecName: Full=Bacteriocin leucocin-B; AltName: Full=Leucocin B-Ta11a; Flags: Precursor	X	X										X
replication protein RepB [Leuconostoc carnosum]							X																				X
ABC transporter ATP-binding protein [Leuconostoc carnosum]								X								X								X
ABC transporter permease [Leuconostoc carnosum]								X								X								X
MULTISPECIES: heavy metal translocating P-type ATPase [Lactobacillales]	X					X																		X
MULTISPECIES: NADP-dependent oxidoreductase [Lactobacillales]						X																		X
Hydrolase, alpha/beta fold family protein [Leuconostoc carnosum]						X																		X
MULTISPECIES: DNA starvation/stationary phase protection protein [Lactobacillales]								X							X
MULTISPECIES: ribose transporter RbsU [Leuconostoc]									X															X
AAA family ATPase [Leuconostoc carnosum]								X											X
hypothetical protein								X											X
hypothetical protein									X															X
hypothetical protein									X					X
MULTISPECIES: transposase [Leuconostoc]											X			X
helix-turn-helix transcriptional regulator [Leuconostoc carnosum]														X																		X
RepB family plasmid replication initiator protein [Leuconostoc carnosum]															X														X
serine-rich aggregation substance UasX [Leuconostoc carnosum]																		X														X
hypothetical protein																		X													X
hypothetical protein																		X													X
conserved membrane hypothetical protein [Leuconostoc carnosum]																								X								X
hypothetical protein	X				X
hypothetical protein	X				X
hypothetical protein	X				X
tyrosine-type recombinase/integrase [Leuconostoc carnosum]																												X
replication initiation protein [Leuconostoc carnosum]		X										X
hypothetical protein		X										X
bacteriocin immunity protein [Leuconostoc carnosum]		X										X
hypothetical protein		X										X
conjugal transfer protein TraF [Leuconostoc carnosum]		X										X
hypothetical protein			X										X
serine-rich aggregation substance UasX [Leuconostoc carnosum]			X										X
MULTISPECIES: ATP-dependent Clp protease ATP-binding subunit [Leuconostoc]			X										X
hypothetical protein			X										X
MULTISPECIES: AAA family ATPase [Leuconostoc]			X										X
hypothetical protein			X										X
IS6 family transposase [Leuconostoc carnosum]			X										X
MarR family transcriptional regulator [Leuconostoc carnosum]			X										X
LPXTG cell wall anchor domain-containing protein [Leuconostoc carnosum]			X										X
hypothetical protein				X																					X
hypothetical protein				X																					X
hypothetical protein				X																					X
FAD-dependent oxidoreductase [Leuconostoc carnosum]					X										X
MULTISPECIES: GlsB/YeaQ/YmgE family stress response membrane protein [Lactobacillales]					X																			X
MULTISPECIES: mobilization protein [Lactobacillales]						X																		X
RepB family plasmid replication initiator protein [Leuconostoc carnosum]						X																		X
MULTISPECIES: HTH domain-containing protein [Lactobacillales]						X																		X
hypothetical protein						X															X
hypothetical protein						X															X
replication initiator protein A [Leuconostoc carnosum]						X															X
hypothetical protein						X															X
AAA family ATPase [Leuconostoc carnosum]						X															X
hypothetical protein						X															X
MobA/MobL family protein [Leuconostoc carnosum]						X															X
thioredoxin family protein [Leuconostoc carnosum]						X															X
MULTISPECIES: type IV secretory system conjugative DNA transfer family protein [Leuconostoc]						X															X
hypothetical protein						X															X
hypothetical protein						X															X
AlwI family type II restriction endonuclease [Leuconostoc carnosum]						X															X
MULTISPECIES: Dam family site-specific DNA-(adenine-N6)-methyltransferase [Leuconostoc]						X															X
MULTISPECIES: adenine methyltransferase [Leuconostoc]						X															X
methylase [Leuconostoc carnosum]								X											X
hypothetical protein								X											X
replication initiator protein A [Leuconostoc carnosum]								X											X
hypothetical protein								X											X
MULTISPECIES: recombinase family protein [Leuconostoc]									X															X
MULTISPECIES: ParA family protein [Leuconostoc]									X					X
hypothetical protein									X					X
hypothetical protein										X					X
hypothetical protein										X					X
IS3 family transposase [Leuconostoc carnosum]					X										X
MULTISPECIES: recombinase family protein [Leuconostoc]														X		X
MULTISPECIES: NAD(P)H-binding protein [Leuconostoc]														X		X
MULTISPECIES: MBL fold metallo-hydrolase [Leuconostoc]														X		X
hypothetical protein														X																		X
hypothetical protein															X									X
hypothetical protein															X		X
hypothetical protein																X								X
hypothetical protein																X								X
hypothetical protein																		X						X
nucleotidyltransferase [Leuconostoc carnosum]																		X						X
hypothetical protein																		X						X
IS3 family transposase [Leuconostoc carnosum]	X									X
hypothetical protein																				X									X
AAA family ATPase [Leuconostoc carnosum]																								X								X
hypothetical protein																								X								X
hypothetical protein																		X						X
hypothetical protein																								X								X
hypothetical protein																								X								X
hypothetical protein																								X							X
hypothetical protein																								X							X
type II toxin-antitoxin system RelE/ParE family toxin [Leuconostoc carnosum]																												X
MULTISPECIES: helix-turn-helix transcriptional regulator [Lactobacillales]																												X
site-specific DNA-methyltransferase [Leuconostoc carnosum]																												X
mobilization protein [Leuconostoc carnosum]																												X
hypothetical protein																												X
IS3 family transposase [Leuconostoc carnosum]		X																						X
hypothetical protein [Leuconostoc carnosum]	X				X
hypothetical protein	X				X
hypothetical protein				X															X
hypothetical protein				X															X
hypothetical protein					X										X
hypothetical protein								X											X
hypothetical protein								X																X
peptide cleavage/export ABC transporter [Leuconostoc carnosum]		X										X
bacteriocin secretion accessory protein [Leuconostoc carnosum]		X										X
MULTISPECIES: elongation factor 4 [Leuconostoc]														X		X
multicopper oxidase domain-containing protein [Leuconostoc carnosum]										X					X
MULTISPECIES: recombinase family protein [Leuconostoc]			X										X
MULTISPECIES: recombinase family protein [Leuconostoc]			X										X
MULTISPECIES: D-ribose pyranase [Leuconostoc]									X															X
MULTISPECIES: ribokinase [Leuconostoc]									X															X
MULTISPECIES: ribose-5-phosphate isomerase RpiA [Leuconostoc]									X															X
AAA family ATPase [Leuconostoc carnosum]																X								X
ParA family protein [Leuconostoc carnosum]																		X						X
MULTISPECIES: thioredoxin family protein [Leuconostoc]														X		X
MULTISPECIES: Rrf2 family transcriptional regulator [Lactobacillales]						X																		X
MULTISPECIES: helix-turn-helix transcriptional regulator [Leuconostoc]														X		X
DNA (cytosine-5-)-methyltransferase [Leuconostoc carnosum]										X
ClC family H(+)/Cl(-) exchange transporter [Leuconostoc carnosum]														X
ClC family H(+)/Cl(-) exchange transporter [Leuconostoc mesenteroides]														X
cadmium-translocating P-type ATPase [Leuconostoc carnosum]											X
MULTISPECIES: CopY/TcrY family copper transport repressor [Bacilli]																			X
ArgE/DapE family deacylase [Leuconostoc carnosum]																								X
MULTISPECIES: DNA starvation/stationary phase protection protein [Lactobacillales]															X
sugar transferase [Leuconostoc carnosum]														X
MULTISPECIES: Crp/Fnr family transcriptional regulator [Leuconostocaceae]															X
MULTISPECIES: metalloregulator ArsR/SmtB family transcription factor [Leuconostocaceae]															X
IS3 family transposase [Leuconostoc carnosum]																		X
MULTISPECIES: helix-turn-helix transcriptional regulator [Leuconostoc]	X
hypothetical protein	X
tyrosine-type recombinase/integrase [Leuconostoc carnosum]															X
hypothetical protein				X
transposase [Leuconostoc carnosum]																		X
helix-turn-helix domain-containing protein [Leuconostoc carnosum]				X
DNA methylase [Leuconostoc carnosum]				X
hypothetical protein				X
MvaI/BcnI restriction endonuclease family protein [Leuconostoc carnosum]				X
hypothetical protein				X
hypothetical protein				X
hypothetical protein				X
hypothetical protein				X
MULTISPECIES: replication initiator protein A [Lactobacillales]				X
hypothetical protein				X
hypothetical protein					X
abortive phage infection protein [Leuconostoc carnosum]					X
helix-turn-helix domain-containing protein [Leuconostoc carnosum]					X
helix-turn-helix domain-containing protein [Leuconostoc carnosum]					X
hypothetical protein					X
DEAD/DEAH box helicase family protein [Leuconostoc carnosum]								X
LtrC-like protein [Leuconostoc carnosum]								X
hypothetical protein								X
hypothetical protein								X
hypothetical protein								X
hypothetical protein								X
DNA topoisomerase III [Leuconostoc carnosum]								X
class I SAM-dependent methyltransferase [Leuconostoc carnosum]								X
MULTISPECIES: NUDIX hydrolase [Lactobacillales]								X
hypothetical protein								X
MULTISPECIES: IS6 family transposase [Leuconostoc]									X
hypothetical protein									X
nickase [Leuconostoc carnosum JB16]																			X
AAA family ATPase [Leuconostoc carnosum]									X
hypothetical protein									X
hypothetical protein									X
hypothetical protein									X
hypothetical protein									X
hypothetical protein									X
hypothetical protein									X
hypothetical protein									X
hypothetical protein									X
MULTISPECIES: thioredoxin family protein [Leuconostoc]									X
serine-rich aggregation substance UasX [Leuconostoc carnosum]									X
hypothetical protein									X
MULTISPECIES: helix-turn-helix transcriptional regulator [Leuconostoc									X
hypothetical protein									X
hypothetical protein									X
mobilization protein [Leuconostoc carnosum]										X
MULTISPECIES: RepB family plasmid replication initiator protein [Leuconostocaceae]										X
MarR family transcriptional regulator [Leuconostoc citreum]										X
hypothetical protein										X
hypothetical protein										X
MULTISPECIES: helix-turn-helix transcriptional regulator [Leuconostoc]										X
mobilization protein [Leuconostoc carnosum]										X
restriction endonuclease [Leuconostocaceae bacterium]										X
restriction endonuclease [Leuconostocaceae bacterium]										X
hypothetical protein										X
MFS transporter [Leuconostoc carnosum]										X
MULTISPECIES: site-specific integrase [Leuconostoc]										X
HNH endonuclease [Leuconostoc carnosum]											X
MULTISPECIES: DNA repair protein [Leuconostoc]											X
heavy-metal-associated domain-containing protein [Weissella soli]											X
MULTISPECIES: CopY/TcrY family copper transport repressor [Leuconostocaceae]											X
HTH domain-containing protein [Leuconostoc carnosum]											X
MULTISPECIES: RepB family plasmid replication initiator protein [Leuconostoc]											X
hypothetical protein													X
IS3 family transposase [Leuconostoc carnosum]														X
recombinase family protein [Leuconostoc carnosum]														X
transporter [Leuconostoc carnosum]														X
hypothetical protein														X
glycosyltransferase [Leuconostoc carnosum]														X
hypothetical protein														X
glycosyltransferase family 92 protein [Leuconostoc carnosum]														X
glycosyltransferase [Leuconostoc carnosum]														X
hypothetical protein														X
glycosyltransferase [Leuconostoc carnosum]														X
hypothetical protein														X
hypothetical protein														X
hypothetical protein														X
hypothetical protein														X
hypothetical protein														X
hypothetical protein														X
hypothetical protein														X
serine-rich aggregation substance UasX [Leuconostoc carnosum]														X
conjugal transfer protein [Leuconostoc carnosum]														X
hypothetical protein														X
type II toxin-antitoxin system RelE/ParE family toxin [Leuconostoc carnosum]														X
MULTISPECIES: type II toxin-antitoxin system RelB/DinJ family antitoxin [Leuconostoc]														X
hypothetical protein														X
hypothetical protein															X
hypothetical protein															X
hypothetical protein															X
hypothetical protein															X
transposase [Leuconostoc carnosum]															X
3-hexulose-6-phosphate synthase [Leuconostoc carnosum]															X
hypothetical protein															X
hypothetical protein															X
MULTISPECIES: winged helix-turn-helix transcriptional regulator [Bacilli]															X
hypothetical protein															X
MULTISPECIES: restriction endonuclease [Leuconostoc]															X
hypothetical protein															X
MULTISPECIES: Crp/Fnr family transcriptional regulator [Leuconostocaceae]															X
MULTISPECIES: metal-binding protein [Leuconostocaceae]															X
MULTISPECIES: heavy metal translocating P-type ATPase [Leuconostocaceae]															X
hypothetical protein															X
MULTISPECIES: SGNH/GDSL hydrolase family protein [Leuconostocaceae]															X
hypothetical protein															X
hypothetical protein															X
putative transposase domain protein [Weissella koreensis KCTC 3621]															X
thioredoxin family protein [Leuconostoc carnosum]															X
MULTISPECIES: thioredoxin [Leuconostocaceae]															X
Aspartate racemase [Leuconostoc mesenteroides]															X
MULTISPECIES: DsbA family oxidoreductase [Leuconostocaceae]															X
hypothetical protein															X
MULTISPECIES: NAD(P)/FAD-dependent oxidoreductase [Leuconostocaceae]															X
HTH domain-containing protein [Leuconostoc carnosum]															X
transposase [Leuconostoc carnosum JB16]																X
hypothetical protein																X
ABC superfamily ATP binding cassette transporter, ABC protein (plasmid) [Leuconostoc carnosum JB16]																		X
MULTISPECIES: recombinase family protein [Leuconostoc]																		X
helix-turn-helix domain-containing protein [Leuconostoc carnosum]																		X
cell division protein [Leuconostoc carnosum]																		X
hypothetical protein																		X
ATP-binding protein [Leuconostoc carnosum]																		X
hypothetical protein																		X
hypothetical protein																		X
class C sortase [Leuconostoc carnosum]																		X
class C sortase [Leuconostoc carnosum]																		X
SpaH/EbpB family LPXTG-anchored major pilin [Leuconostoc carnosum]																		X
hypothetical protein																		X
VWA domain-containing protein [Leuconostoc carnosum]																		X
hypothetical protein																			X
MFS transporter [Leuconostoc carnosum]																			X
MULTISPECIES: copper-translocating P-type ATPase [Leuconostocaceae]																			X
DEAD/DEAH box helicase family protein [Leuconostoc carnosum]																			X
hypothetical protein																					X
MULTISPECIES: serine/threonine protein phosphatase [Leuconostoc]																								X
MULTISPECIES: recombinase family protein [Leuconostoc]																								X
VIT family protein [Leuconostoc carnosum]																								X
Asp23/Gls24 family envelope stress response protein [Leuconostoc carnosum]																								X
MULTISPECIES: DUF2273 domain-containing protein [Leuconostoc]																								X
alkaline shock response membrane anchor protein AmaP [Leuconostoc carnosum]																								X
GlsB/YeaQ/YmgE family stress response membrane protein [Leuconostoc carnosum]																								X
hypothetical protein																								X
hypothetical protein																								X
hypothetical protein																								X
hypothetical protein																								X
hypothetical protein																								X
Putative transcriptional regulator (fragment) [Leuconostoc carnosum]																								X
class A sortase [Leuconostoc carnosum]																								X
MULTISPECIES: recombinase family protein [Leuconostoc]																									X
hypothetical protein																									X
hypothetical protein																									X
hypothetical protein																										X
MULTISPECIES: DUF975 family protein [Lactobacillales]																										X
MULTISPECIES: helix-turn-helix transcriptional regulator [Lactobacillales]																										X
DUF2975 domain-containing protein [Leuconostoc carnosum]																										X
Abi family protein [Leuconostoc carnosum]																										X
DNA-binding protein [Leuconostoc carnosum]																										X
RepB family plasmid replication initiator protein [Leuconostoc carnosum]																										X
hypothetical protein																													X
Transposase [Leuconostoc mesenteroides]																													X
RepB family plasmid replication initiator protein [Leuconostoc carnosum]																														X
MULTISPECIES: cell filamentation protein Fic [Lactobacillales]																														X
ATP synthase F0 subunit B [Leuconostoc carnosum]																														X
relaxase/mobilization nuclease domain-containing protein [Leuconostoc carnosum]																														X
bacterial mobilization protein MobC [Enterococcus faecalis TX2141]																														X
site-specific integrase [Lactococcus lactis subsp. lactis bv. diacetylactis]																														X
hypothetical protein																														X
restriction endonuclease subunit S [Leuconostoc carnosum]																														X
replication-associated protein [Lactococcus garvieae]																														X
hypothetical protein																															X
Replication-associated protein RepC [Leuconostoc carnosum]																															X
hypothetical protein																															X
hypothetical protein																															X
MULTISPECIES: recombinase family protein [Leuconostoc]																															X
MULTISPECIES: bacteriocin immunity protein [Leuconostoc]																															X
MULTISPECIES: thioredoxin family protein [Leuconostoc]																															X
MesD [Leuconostoc mesenteroides subsp. mesenteroides]																															X
HlyD family secretion protein [Leuconostoc carnosum]																															X
MULTISPECIES: helix-turn-helix transcriptional regulator [Leuconostoc]																															X
MULTISPECIES: MesH [Leuconostoc]																															X
MULTISPECIES: lactococcin family bacteriocin [Leuconostoc]																															X
MesG [Leuconostoc mesenteroides]																															X
hypothetical protein																															X
hypothetical protein																															X
peptide ABC transporter permease [Leuconostoc carnosum]																															X
serine-rich aggregation substance UasX [Leuconostoc carnosum]																															X
MULTISPECIES: helix-turn-helix domain-containing protein [Leuconostoc]																															X
LPXTG cell wall anchor domain-containing protein, partial [Leuconostoc carnosum]																																X
integrase core domain protein [Leuconostoc mesenteroides subsp. cremoris ATCC 19254]																																X
hypothetical protein																																X
MULTISPECIES: MFS transporter [Leuconostoc]																																X
hypothetical protein																																X
MULTISPECIES: transposase [Leuconostoc]																																X
CPBP family intramembrane metalloprotease [Leuconostoc carnosum]																																X
hypothetical protein																																X
DEAD/DEAH box helicase family protein [Leuconostoc carnosum]																																X
restriction endonuclease [Leuconostoc carnosum]																																X
hypothetical protein																																X
molecular chaperone Tir [Leuconostoc carnosum]																																X
hypothetical protein																																X
MULTISPECIES: conjugal transfer protein [Leuconostoc]																																X
conserved hypothetical protein [Leuconostoc carnosum]																								X
DDE-type integrase/transposase/recombinase [Leuconostoc carnosum]																								X
Type-2 restriction enzyme HpaI																													X
MULTISPECIES: SIS domain-containing protein [Lactobacillales]															X
MULTISPECIES: helix-turn-helix transcriptional regulator [Lactobacillales]															X
sugar porter family MFS transporter [Leuconostoc carnosum]																								X
MULTISPECIES: elongation factor 4 [Leuconostoc]																X
MULTISPECIES: prolipoprotein diacylglyceryl transferase [Leuconostocaceae]															X
winged helix-turn-helix transcriptional regulator [Leuconostoc carnosum]														X
RecName: Full=Bacteriocin mesentericin Y105; Flags: Precursor																															X
GNAT family N-acetyltransferase [Leuconostoc carnosum]															X
glucose-1-phosphate thymidylyltransferase RfbA [Leuconostoc carnosum]														X
dTDP-4-keto-6-deoxy-D-glucose epimerase [Leuconostoc carnosum]														X
NAD-dependent epimerase/dehydratase family protein [Leuconostoc carnosum]														X
dTDP-glucose 4,6-dehydratase [Leuconostoc carnosum]														X
dTDP-4-dehydrorhamnose reductase [Leuconostoc carnosum]														X
AAA family ATPase [Leuconostoc carnosum]																															X
D-ribitol-5-phosphate cytidylyltransferase [Leuconostoc carnosum]														X
MULTISPECIES: recombinase family protein [Leuconostoc]																																X
MULTISPECIES: thioredoxin-disulfide reductase [Leuconostocaceae]															X
MULTISPECIES: ATP-binding cassette domain-containing protein [Leuconostoc]														X
MULTISPECIES: SDR family oxidoreductase [Leuconostocaceae]																								X
MULTISPECIES: thioredoxin family protein [Lactobacillales]															X
capsular biosynthesis protein [Leuconostoc carnosum]														X
polysaccharide biosynthesis tyrosine autokinase [Leuconostoc carnosum]														X
tyrosine protein phosphatase [Leuconostoc carnosum]														X
MULTISPECIES: general stress protein [Leuconostoc]																								X
