# Supplementary material for: Comparative Genomics of Leuconostoc carnosum
Source: Front Microbiol. 2021 Jan 11;11:605127. doi: 10.3389/fmicb.2020.605127 (PMC7829361; doi:10.3389/fmicb.2020.605127)
Supplement: Supplementary file 4 [file Data_Sheet_3.XLSX]

## Sheet: Metabolic pathways
Supplementary datasheet 3. Reconstructed metabolic pathways, according to KEGGS mapper annotation.
For each module, the number enzymes lacking in each genome is reported, with the number of enzymes predicted given in brackets.
Complete modules (green) and incomplete modules for the lack of 1 (dark yellow) or 2 (light yellow) enzymes are highlighted; missing modules lacking > 2 enzymes are white.
			Kegg's pathway module	Entry	Pangenome	Core genome	WC0318	WC0319	WC0320	WC0321	WC0322	WC0323	WC0324	WC0325	WC0326	WC0327	WC0328	WC0329	JB16	CBA3620	MFPC16A2803	MFPA29A1405	DSM5576T
1	Carbohydrate metabolism	Central carbohydrate metabolism	Glycolysis (Embden-Meyerhof pathway), glucose => pyruvate	M00001	2 (8)	2 (8)	2 (8)	2 (8)	2 (8)	2 (8)	2 (8)	2 (8)	2 (8)	2 (8)	2 (8)	2 (8)	2 (8)	2 (8)	2 (8)	2 (8)	2 (8)	2 (8)	2 (8)
2	Carbohydrate metabolism	Central carbohydrate metabolism	Glycolysis, core module involving three-carbon compounds	M00002	0 (6)	0 (6)	0 (6)	0 (6)	0 (6)	0 (6)	0 (6)	0 (6)	0 (6)	0 (6)	0 (6)	0 (6)	0 (6)	0 (6)	0 (6)	0 (6)	0 (6)	0 (6)	0 (6)
3	Carbohydrate metabolism	Central carbohydrate metabolism	Gluconeogenesis, oxaloacetate => fructose-6P	M00003	2 (5)	2 (5)	2 (5)	2 (5)	2 (5)	2 (5)	2 (5)	2 (5)	2 (5)	2 (5)	2 (5)	2 (5)	2 (5)	2 (5)	2 (5)	2 (5)	2 (5)	2 (5)	2 (5)
4	Carbohydrate metabolism	Central carbohydrate metabolism	Pyruvate oxidation, pyruvate => acetyl-CoA	M00307	0 (4)	0 (4)	0 (4)	0 (4)	0 (4)	0 (4)	0 (4)	0 (4)	0 (4)	0 (4)	0 (4)	0 (4)	0 (4)	0 (4)	0 (4)	0 (4)	0 (4)	0 (4)	0 (4)
5	Carbohydrate metabolism	Central carbohydrate metabolism	Citrate cycle (TCA cycle, Krebs cycle)	M00009	> 2 (1)	> 2 (1)	> 2 (1)	> 2 (1)	> 2 (1)	> 2 (1)	> 2 (1)	> 2 (1)	> 2 (1)	> 2 (1)	> 2 (1)	> 2 (1)	> 2 (1)	> 2 (1)	> 2 (1)	> 2 (1)	> 2 (1)	> 2 (1)	> 2 (1)
6	Carbohydrate metabolism	Central carbohydrate metabolism	Citrate cycle, first carbon oxidation, oxaloacetate => 2-oxoglutarate	M00010	> 2 (0)	> 2 (0)	> 2 (0)	> 2 (0)	> 2 (0)	> 2 (0)	> 2 (0)	> 2 (0)	> 2 (0)	> 2 (0)	> 2 (0)	> 2 (0)	> 2 (0)	> 2 (0)	> 2 (0)	> 2 (0)	> 2 (0)	> 2 (0)	> 2 (0)
7	Carbohydrate metabolism	Central carbohydrate metabolism	Citrate cycle, second carbon oxidation, 2-oxoglutarate => oxaloacetate	M00011	> 2 (1)	> 2 (1)	> 2 (1)	> 2 (1)	> 2 (1)	> 2 (1)	> 2 (1)	> 2 (1)	> 2 (1)	> 2 (1)	> 2 (1)	> 2 (1)	> 2 (1)	> 2 (1)	> 2 (1)	> 2 (1)	> 2 (1)	> 2 (1)	> 2 (1)
8	Carbohydrate metabolism	Central carbohydrate metabolism	Pentose phosphate pathway (Pentose phosphate cycle)	M00004	1 (7)	1 (7)	1 (7)	1 (7)	1 (7)	1 (7)	1 (7)	1 (7)	1 (7)	1 (7)	1 (7)	1 (7)	1 (7)	1 (7)	1 (7)	1 (7)	1 (7)	1 (7)	1 (7)
9	Carbohydrate metabolism	Central carbohydrate metabolism	Pentose phosphate pathway, oxidative phase, glucose 6P => ribulose 5P	M00006	0 (3)	0 (3)	0 (3)	0 (3)	0 (3)	0 (3)	0 (3)	0 (3)	0 (3)	0 (3)	0 (3)	0 (3)	0 (3)	0 (3)	0 (3)	0 (3)	0 (3)	0 (3)	0 (3)
10	Carbohydrate metabolism	Central carbohydrate metabolism	Pentose phosphate pathway, non-oxidative phase, fructose 6P => ribose 5P	M00007	1 (3)	1 (3)	1 (3)	1 (3)	1 (3)	1 (3)	1 (3)	1 (3)	1 (3)	1 (3)	1 (3)	1 (3)	1 (3)	1 (3)	1 (3)	1 (3)	1 (3)	1 (3)	1 (3)
11	Carbohydrate metabolism	Central carbohydrate metabolism	Pentose phosphate pathway, archaea, fructose 6P => ribose 5P	M00580	1 (1)	1 (1)	1 (1)	1 (1)	1 (1)	1 (1)	1 (1)	1 (1)	1 (1)	1 (1)	1 (1)	1 (1)	1 (1)	1 (1)	1 (1)	0 (3)	1 (1)	1 (1)	1 (1)
12	Carbohydrate metabolism	Central carbohydrate metabolism	PRPP biosynthesis, ribose 5P => PRPP	M00005	0 (1)	0 (1)	0 (1)	0 (1)	0 (1)	0 (1)	0 (1)	0 (1)	0 (1)	0 (1)	0 (1)	0 (1)	0 (1)	0 (1)	0 (1)	0 (1)	0 (1)	0 (1)	0 (1)
13	Carbohydrate metabolism	Central carbohydrate metabolism	Entner-Doudoroff pathway, glucose-6P => glyceraldehyde-3P + pyruvate	M00008	2 (2)	2 (2)	2 (2)	2 (2)	2 (2)	2 (2)	2 (2)	2 (2)	2 (2)	2 (2)	2 (2)	2 (2)	2 (2)	2 (2)	2 (2)	2 (2)	2 (2)	2 (2)	2 (2)
14	Carbohydrate metabolism	Central carbohydrate metabolism	Semi-phosphorylative Entner-Doudoroff pathway, gluconate => glycerate-3P	M00308	> 2 (2)	> 2 (2)	> 2 (2)	> 2 (2)	> 2 (2)	> 2 (2)	> 2 (2)	> 2 (2)	> 2 (2)	> 2 (2)	> 2 (2)	> 2 (2)	> 2 (2)	> 2 (2)	> 2 (2)	> 2 (2)	> 2 (2)	> 2 (2)	> 2 (2)
15	Carbohydrate metabolism	Central carbohydrate metabolism	Semi-phosphorylative Entner-Doudoroff pathway, gluconate/galactonate => glycerate-3P	M00633	> 2 (0)	> 2 (0)	> 2 (0)	> 2 (0)	> 2 (0)	> 2 (0)	> 2 (0)	> 2 (0)	> 2 (0)	> 2 (0)	> 2 (0)	> 2 (0)	> 2 (0)	> 2 (0)	> 2 (0)	> 2 (0)	> 2 (0)	> 2 (0)	> 2 (0)
16	Carbohydrate metabolism	Central carbohydrate metabolism	Non-phosphorylative Entner-Doudoroff pathway, gluconate/galactonate => glycerate	M00309	> 2 (0)	> 2 (0)	> 2 (0)	> 2 (0)	> 2 (0)	> 2 (0)	> 2 (0)	> 2 (0)	> 2 (0)	> 2 (0)	> 2 (0)	> 2 (0)	> 2 (0)	> 2 (0)	> 2 (0)	> 2 (0)	> 2 (0)	> 2 (0)	> 2 (0)
17	Carbohydrate metabolism	Other carbohydrate metabolism	Glucuronate pathway (uronate pathway)	M00014	> 2 (1)	> 2 (0)	> 2 (1)	> 2 (0)	> 2 (1)	> 2 (1)	> 2 (1)	> 2 (1)	> 2 (0)	> 2 (1)	> 2 (1)	> 2 (1)	> 2 (0)	> 2 (1)	> 2 (0)	> 2 (0)	> 2 (1)	> 2 (1)	> 2 (1)
18	Carbohydrate metabolism	Other carbohydrate metabolism	D-Galacturonate degradation (fungi), D-galacturonate => glycerol	M00630	> 2 (0)	> 2 (0)	> 2 (0)	> 2 (0)	> 2 (0)	> 2 (0)	> 2 (0)	> 2 (0)	> 2 (0)	> 2 (0)	> 2 (0)	> 2 (0)	> 2 (0)	> 2 (0)	> 2 (0)	> 2 (0)	> 2 (0)	> 2 (0)	> 2 (0)
19	Carbohydrate metabolism	Other carbohydrate metabolism	D-Galacturonate degradation (bacteria), D-galacturonate => pyruvate + D-glyceraldehyde 3P	M00631	> 2 (0)	> 2 (0)	> 2 (0)	> 2 (0)	> 2 (0)	> 2 (0)	> 2 (0)	> 2 (0)	> 2 (0)	> 2 (0)	> 2 (0)	> 2 (0)	> 2 (0)	> 2 (0)	> 2 (0)	> 2 (0)	> 2 (0)	> 2 (0)	> 2 (0)
20	Carbohydrate metabolism	Other carbohydrate metabolism	D-Glucuronate degradation, D-glucuronate => pyruvate + D-glyceraldehyde 3P	M00061	> 2 (0)	> 2 (0)	> 2 (0)	> 2 (0)	> 2 (0)	> 2 (0)	> 2 (0)	> 2 (0)	> 2 (0)	> 2 (0)	> 2 (0)	> 2 (0)	> 2 (0)	> 2 (0)	> 2 (0)	> 2 (0)	> 2 (0)	> 2 (0)	> 2 (0)
21	Carbohydrate metabolism	Other carbohydrate metabolism	Pectin degradation	M00081	> 2 (0)	> 2 (0)	> 2 (0)	> 2 (0)	> 2 (0)	> 2 (0)	> 2 (0)	> 2 (0)	> 2 (0)	> 2 (0)	> 2 (0)	> 2 (0)	> 2 (0)	> 2 (0)	> 2 (0)	> 2 (0)	> 2 (0)	> 2 (0)	> 2 (0)
22	Carbohydrate metabolism	Other carbohydrate metabolism	Galactose degradation, Leloir pathway, galactose => alpha-D-glucose-1P	M00632	2 (2)	> 2 (1)	> 2 (1)	> 2 (1)	2 (2)	> 2 (1)	> 2 (1)	2 (2)	> 2 (1)	> 2 (1)	2 (2)	2 (2)	2 (2)	> 2 (1)	> 2 (1)	> 2 (1)	> 2 (1)	> 2 (1)	> 2 (1)
23	Carbohydrate metabolism	Other carbohydrate metabolism	D-galactonate degradation, De Ley-Doudoroff pathway, D-galactonate => glycerate-3P	M00552	> 2 (2)	> 2 (2)	> 2 (2)	> 2 (2)	> 2 (2)	> 2 (2)	> 2 (2)	> 2 (2)	> 2 (2)	> 2 (2)	> 2 (2)	> 2 (2)	> 2 (2)	> 2 (2)	> 2 (2)	> 2 (2)	> 2 (2)	> 2 (2)	> 2 (2)
24	Carbohydrate metabolism	Other carbohydrate metabolism	Ascorbate biosynthesis, animals, glucose-1P => ascorbate	M00129	> 2 (1)	> 2 (1)	> 2 (1)	> 2 (1)	> 2 (1)	> 2 (1)	> 2 (1)	> 2 (1)	> 2 (1)	> 2 (1)	> 2 (1)	> 2 (1)	> 2 (1)	> 2 (1)	> 2 (1)	> 2 (1)	> 2 (1)	> 2 (1)	> 2 (1)
25	Carbohydrate metabolism	Other carbohydrate metabolism	Ascorbate biosynthesis, plants, glucose-6P => ascorbate	M00114	> 2 (2)	> 2 (2)	> 2 (2)	> 2 (2)	> 2 (2)	> 2 (2)	> 2 (2)	> 2 (2)	> 2 (2)	> 2 (2)	> 2 (2)	> 2 (2)	> 2 (2)	> 2 (2)	> 2 (1)	> 2 (1)	> 2 (1)	> 2 (1)	> 2 (1)
26	Carbohydrate metabolism	Other carbohydrate metabolism	Ascorbate degradation, ascorbate => D-xylulose-5P	M00550	0 (7)	> 2 (0)	> 2 (0)	0 (7)	> 2 (0)	> 2 (0)	> 2 (0)	> 2 (0)	0 (7)	> 2 (0)	> 2 (0)	> 2 (0)	0 (7)	> 2 (0)	0 (7)	0 (7)	> 2 (0)	> 2 (0)	> 2 (0)
27	Carbohydrate metabolism	Other carbohydrate metabolism	Glycogen biosynthesis, glucose-1P => glycogen/starch	M00854	> 2 (1)	> 2 (1)	> 2 (1)	> 2 (1)	> 2 (1)	> 2 (1)	> 2 (1)	> 2 (1)	> 2 (1)	> 2 (1)	> 2 (1)	> 2 (1)	> 2 (1)	> 2 (1)	> 2 (1)	> 2 (1)	> 2 (1)	> 2 (1)	> 2 (1)
28	Carbohydrate metabolism	Other carbohydrate metabolism	Glycogen degradation, glycogen => glucose-6P	M00855	2 (1)	2 (1)	2 (1)	2 (1)	2 (1)	2 (1)	2 (1)	2 (1)	2 (1)	2 (1)	2 (1)	2 (1)	2 (1)	2 (1)	2 (1)	2 (1)	2 (1)	2 (1)	2 (1)
29	Carbohydrate metabolism	Other carbohydrate metabolism	Trehalose biosynthesis, D-glucose 1P => trehalose	M00565	> 2 (0)	> 2 (0)	> 2 (0)	> 2 (0)	> 2 (0)	> 2 (0)	> 2 (0)	> 2 (0)	> 2 (0)	> 2 (0)	> 2 (0)	> 2 (0)	> 2 (0)	> 2 (0)	> 2 (0)	> 2 (0)	> 2 (0)	> 2 (0)	> 2 (0)
30	Carbohydrate metabolism	Other carbohydrate metabolism	Nucleotide sugar biosynthesis, glucose => UDP-glucose	M00549	0 (3)	0 (3)	0 (3)	0 (3)	0 (3)	0 (3)	0 (3)	0 (3)	0 (3)	0 (3)	0 (3)	0 (3)	0 (3)	0 (3)	0 (3)	0 (3)	0 (3)	0 (3)	0 (3)
31	Carbohydrate metabolism	Other carbohydrate metabolism	Nucleotide sugar biosynthesis, galactose => UDP-galactose	M00554	> 2 (0)	> 2 (0)	> 2 (0)	> 2 (0)	> 2 (0)	> 2 (0)	> 2 (0)	> 2 (0)	> 2 (0)	> 2 (0)	> 2 (0)	> 2 (0)	> 2 (0)	> 2 (0)	> 2 (0)	> 2 (0)	> 2 (0)	> 2 (0)	> 2 (0)
32	Carbohydrate metabolism	Other carbohydrate metabolism	Undecaprenylphosphate alpha-L-Ara4N biosynthesis, UDP-GlcA => undecaprenyl phosphate alpha-L-Ara4N	M00761	> 2 (0)	> 2 (0)	> 2 (0)	> 2 (0)	> 2 (0)	> 2 (0)	> 2 (0)	> 2 (0)	> 2 (0)	> 2 (0)	> 2 (0)	> 2 (0)	> 2 (0)	> 2 (0)	> 2 (0)	> 2 (0)	> 2 (0)	> 2 (0)	> 2 (0)
33	Carbohydrate metabolism	Other carbohydrate metabolism	Glyoxylate cycle	M00012	> 2 (0)	> 2 (0)	> 2 (0)	> 2 (0)	> 2 (0)	> 2 (0)	> 2 (0)	> 2 (0)	> 2 (0)	> 2 (0)	> 2 (0)	> 2 (0)	> 2 (0)	> 2 (0)	> 2 (0)	> 2 (0)	> 2 (0)	> 2 (0)	> 2 (0)
34	Carbohydrate metabolism	Other carbohydrate metabolism	Ethylmalonyl pathway	M00373	> 2 (0)	> 2 (0)	> 2 (0)	> 2 (0)	> 2 (0)	> 2 (0)	> 2 (0)	> 2 (0)	> 2 (0)	> 2 (0)	> 2 (0)	> 2 (0)	> 2 (0)	> 2 (0)	> 2 (0)	> 2 (0)	> 2 (0)	> 2 (0)	> 2 (0)
35	Carbohydrate metabolism	Other carbohydrate metabolism	Methylaspartate cycle	M00740	> 2 (0)	> 2 (0)	> 2 (0)	> 2 (0)	> 2 (0)	> 2 (0)	> 2 (0)	> 2 (0)	> 2 (0)	> 2 (0)	> 2 (0)	> 2 (0)	> 2 (0)	> 2 (0)	> 2 (0)	> 2 (0)	> 2 (0)	> 2 (0)	> 2 (0)
36	Carbohydrate metabolism	Other carbohydrate metabolism	Photorespiration	M00532	> 2 (2)	> 2 (2)	> 2 (2)	> 2 (2)	> 2 (2)	> 2 (2)	> 2 (2)	> 2 (2)	> 2 (2)	> 2 (2)	> 2 (2)	> 2 (2)	> 2 (2)	> 2 (2)	> 2 (2)	> 2 (2)	> 2 (2)	> 2 (2)	> 2 (2)
37	Carbohydrate metabolism	Other carbohydrate metabolism	Malonate semialdehyde pathway, propanoyl-CoA => acetyl-CoA	M00013	> 2 (0)	> 2 (0)	> 2 (0)	> 2 (0)	> 2 (0)	> 2 (0)	> 2 (0)	> 2 (0)	> 2 (0)	> 2 (0)	> 2 (0)	> 2 (0)	> 2 (0)	> 2 (0)	> 2 (0)	> 2 (0)	> 2 (0)	> 2 (0)	> 2 (0)
38	Carbohydrate metabolism	Other carbohydrate metabolism	Propanoyl-CoA metabolism, propanoyl-CoA => succinyl-CoA	M00741	> 2 (0)	> 2 (0)	> 2 (0)	> 2 (0)	> 2 (0)	> 2 (0)	> 2 (0)	> 2 (0)	> 2 (0)	> 2 (0)	> 2 (0)	> 2 (0)	> 2 (0)	> 2 (0)	> 2 (0)	> 2 (0)	> 2 (0)	> 2 (0)	> 2 (0)
39	Carbohydrate metabolism	Other carbohydrate metabolism	Inositol phosphate metabolism, PI=> PIP2 => Ins(1,4,5)P3 => Ins(1,3,4,5)P4	M00130	> 2 (0)	> 2 (0)	> 2 (0)	> 2 (0)	> 2 (0)	> 2 (0)	> 2 (0)	> 2 (0)	> 2 (0)	> 2 (0)	> 2 (0)	> 2 (0)	> 2 (0)	> 2 (0)	> 2 (0)	> 2 (0)	> 2 (0)	> 2 (0)	> 2 (0)
40	Carbohydrate metabolism	Other carbohydrate metabolism	Inositol phosphate metabolism, Ins(1,3,4,5)P4 => Ins(1,3,4)P3 => myo-inositol	M00131	> 2 (1)	> 2 (1)	> 2 (1)	> 2 (1)	> 2 (1)	> 2 (1)	> 2 (1)	> 2 (1)	> 2 (1)	> 2 (1)	> 2 (1)	> 2 (1)	> 2 (1)	> 2 (1)	> 2 (1)	> 2 (1)	> 2 (1)	> 2 (1)	> 2 (1)
41	Carbohydrate metabolism	Other carbohydrate metabolism	Inositol phosphate metabolism, Ins(1,3,4)P3 => phytate	M00132	> 2 (0)	> 2 (0)	> 2 (0)	> 2 (0)	> 2 (0)	> 2 (0)	> 2 (0)	> 2 (0)	> 2 (0)	> 2 (0)	> 2 (0)	> 2 (0)	> 2 (0)	> 2 (0)	> 2 (0)	> 2 (0)	> 2 (0)	> 2 (0)	> 2 (0)
42	Energy metabolism	Carbon fixation	Reductive pentose phosphate cycle (Calvin cycle)	M00165	> 2 (4)	> 2 (4)	> 2 (4)	> 2 (4)	> 2 (4)	> 2 (4)	> 2 (4)	> 2 (4)	> 2 (4)	> 2 (4)	> 2 (4)	> 2 (4)	> 2 (4)	> 2 (4)	> 2 (4)	> 2 (4)	> 2 (4)	> 2 (4)	> 2 (4)
43	Energy metabolism	Carbon fixation	Reductive pentose phosphate cycle, ribulose-5P => glyceraldehyde-3P	M00166	2 (2)	2 (2)	2 (2)	2 (2)	2 (2)	2 (2)	2 (2)	2 (2)	2 (2)	2 (2)	2 (2)	2 (2)	2 (2)	2 (2)	2 (2)	2 (2)	2 (2)	2 (2)	2 (2)
44	Energy metabolism	Carbon fixation	Reductive pentose phosphate cycle, glyceraldehyde-3P => ribulose-5P	M00167	> 2 (2)	> 2 (2)	> 2 (2)	> 2 (2)	> 2 (2)	> 2 (2)	> 2 (2)	> 2 (2)	> 2 (2)	> 2 (2)	> 2 (2)	> 2 (2)	> 2 (2)	> 2 (2)	> 2 (2)	> 2 (2)	> 2 (2)	> 2 (2)	> 2 (2)
45	Energy metabolism	Carbon fixation	CAM (Crassulacean acid metabolism), dark	M00168	1 (1)	1 (1)	1 (1)	1 (1)	1 (1)	1 (1)	1 (1)	1 (1)	1 (1)	1 (1)	1 (1)	1 (1)	1 (1)	1 (1)	1 (1)	1 (1)	1 (1)	1 (1)	1 (1)
46	Energy metabolism	Carbon fixation	CAM (Crassulacean acid metabolism), light	M00169	> 2 (0)	> 2 (0)	> 2 (0)	> 2 (0)	> 2 (0)	> 2 (0)	> 2 (0)	> 2 (0)	> 2 (0)	> 2 (0)	> 2 (0)	> 2 (0)	> 2 (0)	> 2 (0)	> 2 (0)	> 2 (0)	> 2 (0)	> 2 (0)	> 2 (0)
47	Energy metabolism	Carbon fixation	C4-dicarboxylic acid cycle, NADP - malic enzyme type	M00172	> 2 (1)	> 2 (1)	> 2 (1)	> 2 (1)	> 2 (1)	> 2 (1)	> 2 (1)	> 2 (1)	> 2 (1)	> 2 (1)	> 2 (1)	> 2 (1)	> 2 (1)	> 2 (1)	> 2 (1)	> 2 (1)	> 2 (1)	> 2 (1)	> 2 (1)
48	Energy metabolism	Carbon fixation	C4-dicarboxylic acid cycle, NAD - malic enzyme type	M00171	> 2 (1)	> 2 (1)	> 2 (1)	> 2 (1)	> 2 (1)	> 2 (1)	> 2 (1)	> 2 (1)	> 2 (1)	> 2 (1)	> 2 (1)	> 2 (1)	> 2 (1)	> 2 (1)	> 2 (1)	> 2 (1)	> 2 (1)	> 2 (1)	> 2 (1)
49	Energy metabolism	Carbon fixation	C4-dicarboxylic acid cycle, phosphoenolpyruvate carboxykinase type	M00170	> 2 (1)	> 2 (1)	> 2 (1)	> 2 (1)	> 2 (1)	> 2 (1)	> 2 (1)	> 2 (1)	> 2 (1)	> 2 (1)	> 2 (1)	> 2 (1)	> 2 (1)	> 2 (1)	> 2 (1)	> 2 (1)	> 2 (1)	> 2 (1)	> 2 (1)
50	Energy metabolism	Carbon fixation	Reductive citrate cycle (Arnon-Buchanan cycle)	M00173	> 2 (1)	> 2 (1)	> 2 (1)	> 2 (1)	> 2 (1)	> 2 (1)	> 2 (1)	> 2 (1)	> 2 (1)	> 2 (1)	> 2 (1)	> 2 (1)	> 2 (1)	> 2 (1)	> 2 (1)	> 2 (1)	> 2 (1)	> 2 (1)	> 2 (1)
51	Energy metabolism	Carbon fixation	3-Hydroxypropionate bi-cycle	M00376	> 2 (4)	> 2 (4)	> 2 (4)	> 2 (4)	> 2 (4)	> 2 (4)	> 2 (4)	> 2 (4)	> 2 (4)	> 2 (4)	> 2 (4)	> 2 (4)	> 2 (4)	> 2 (4)	> 2 (4)	> 2 (4)	> 2 (4)	> 2 (4)	> 2 (4)
52	Energy metabolism	Carbon fixation	Hydroxypropionate-hydroxybutylate cycle	M00375	> 2 (0)	> 2 (0)	> 2 (0)	> 2 (0)	> 2 (0)	> 2 (0)	> 2 (0)	> 2 (0)	> 2 (0)	> 2 (0)	> 2 (0)	> 2 (0)	> 2 (0)	> 2 (0)	> 2 (0)	> 2 (0)	> 2 (0)	> 2 (0)	> 2 (0)
53	Energy metabolism	Carbon fixation	Dicarboxylate-hydroxybutyrate cycle	M00374	> 2 (1)	> 2 (1)	> 2 (1)	> 2 (1)	> 2 (1)	> 2 (1)	> 2 (1)	> 2 (1)	> 2 (1)	> 2 (1)	> 2 (1)	> 2 (1)	> 2 (1)	> 2 (1)	> 2 (1)	> 2 (1)	> 2 (1)	> 2 (1)	> 2 (1)
54	Energy metabolism	Carbon fixation	Reductive acetyl-CoA pathway (Wood-Ljungdahl pathway)	M00377	> 2 (3)	> 2 (3)	> 2 (3)	> 2 (3)	> 2 (3)	> 2 (3)	> 2 (3)	> 2 (3)	> 2 (3)	> 2 (3)	> 2 (3)	> 2 (3)	> 2 (3)	> 2 (3)	> 2 (3)	> 2 (3)	> 2 (3)	> 2 (3)	> 2 (3)
55	Energy metabolism	Carbon fixation	Phosphate acetyltransferase-acetate kinase pathway, acetyl-CoA => acetate	M00579	0 (2)	0 (2)	0 (2)	0 (2)	0 (2)	0 (2)	0 (2)	0 (2)	0 (2)	0 (2)	0 (2)	0 (2)	0 (2)	0 (2)	0 (2)	0 (2)	0 (2)	0 (2)	0 (2)
56	Energy metabolism	Carbon fixation	> 2 reductive citrate cycle, acetyl-CoA => oxoglutarate	M00620	> 2 (0)	> 2 (0)	> 2 (0)	> 2 (0)	> 2 (0)	> 2 (0)	> 2 (0)	> 2 (0)	> 2 (0)	> 2 (0)	> 2 (0)	> 2 (0)	> 2 (0)	> 2 (0)	> 2 (0)	> 2 (0)	> 2 (0)	> 2 (0)	> 2 (0)
57	Energy metabolism	Methane metabolism	Methanogenesis, CO2 => methane	M00567	> 2 (0)	> 2 (0)	> 2 (0)	> 2 (0)	> 2 (0)	> 2 (0)	> 2 (0)	> 2 (0)	> 2 (0)	> 2 (0)	> 2 (0)	> 2 (0)	> 2 (0)	> 2 (0)	> 2 (0)	> 2 (0)	> 2 (0)	> 2 (0)	> 2 (0)
58	Energy metabolism	Methane metabolism	Methanogenesis, acetate => methane	M00357	> 2 (2)	> 2 (2)	> 2 (2)	> 2 (2)	> 2 (2)	> 2 (2)	> 2 (2)	> 2 (2)	> 2 (2)	> 2 (2)	> 2 (2)	> 2 (2)	> 2 (2)	> 2 (2)	> 2 (2)	> 2 (2)	> 2 (2)	> 2 (2)	> 2 (2)
59	Energy metabolism	Methane metabolism	Methanogenesis, methanol => methane	M00356	> 2 (0)	> 2 (0)	> 2 (0)	> 2 (0)	> 2 (0)	> 2 (0)	> 2 (0)	> 2 (0)	> 2 (0)	> 2 (0)	> 2 (0)	> 2 (0)	> 2 (0)	> 2 (0)	> 2 (0)	> 2 (0)	> 2 (0)	> 2 (0)	> 2 (0)
60	Energy metabolism	Methane metabolism	Methanogenesis, methylamine/dimethylamine/trimethylamine => methane	M00563	> 2 (0)	> 2 (0)	> 2 (0)	> 2 (0)	> 2 (0)	> 2 (0)	> 2 (0)	> 2 (0)	> 2 (0)	> 2 (0)	> 2 (0)	> 2 (0)	> 2 (0)	> 2 (0)	> 2 (0)	> 2 (0)	> 2 (0)	> 2 (0)	> 2 (0)
61	Energy metabolism	Methane metabolism	Coenzyme M biosynthesis	M00358	> 2 (0)	> 2 (0)	> 2 (0)	> 2 (0)	> 2 (0)	> 2 (0)	> 2 (0)	> 2 (0)	> 2 (0)	> 2 (0)	> 2 (0)	> 2 (0)	> 2 (0)	> 2 (0)	> 2 (0)	> 2 (0)	> 2 (0)	> 2 (0)	> 2 (0)
62	Energy metabolism	Methane metabolism	2-Oxocarboxylic acid chain extension, 2-oxoglutarate => 2-oxoadipate => 2-oxopimelate => 2-oxosuberate	M00608	> 2 (0)	> 2 (0)	> 2 (0)	> 2 (0)	> 2 (0)	> 2 (0)	> 2 (0)	> 2 (0)	> 2 (0)	> 2 (0)	> 2 (0)	> 2 (0)	> 2 (0)	> 2 (0)	> 2 (0)	> 2 (0)	> 2 (0)	> 2 (0)	> 2 (0)
63	Energy metabolism	Methane metabolism	Methane oxidation, methanotroph, methane => formaldehyde	M00174	> 2 (0)	> 2 (0)	> 2 (0)	> 2 (0)	> 2 (0)	> 2 (0)	> 2 (0)	> 2 (0)	> 2 (0)	> 2 (0)	> 2 (0)	> 2 (0)	> 2 (0)	> 2 (0)	> 2 (0)	> 2 (0)	> 2 (0)	> 2 (0)	> 2 (0)
64	Energy metabolism	Methane metabolism	Formaldehyde assimilation, serine pathway	M00346	> 2 (3)	> 2 (3)	> 2 (3)	> 2 (3)	> 2 (3)	> 2 (3)	> 2 (3)	> 2 (3)	> 2 (3)	> 2 (3)	> 2 (3)	> 2 (3)	> 2 (3)	> 2 (3)	> 2 (3)	> 2 (3)	> 2 (3)	> 2 (3)	> 2 (3)
65	Energy metabolism	Methane metabolism	Formaldehyde assimilation, ribulose monophosphate pathway	M00345	> 2 (0)	> 2 (0)	> 2 (0)	> 2 (0)	> 2 (0)	> 2 (0)	> 2 (0)	> 2 (0)	> 2 (0)	> 2 (0)	> 2 (0)	> 2 (0)	> 2 (0)	> 2 (0)	> 2 (0)	2 (2)	> 2 (0)	> 2 (0)	> 2 (0)
66	Energy metabolism	Methane metabolism	Formaldehyde assimilation, xylulose monophosphate pathway	M00344	> 2 (0)	> 2 (0)	> 2 (0)	> 2 (0)	> 2 (0)	> 2 (0)	> 2 (0)	> 2 (0)	> 2 (0)	> 2 (0)	> 2 (0)	> 2 (0)	> 2 (0)	> 2 (0)	> 2 (0)	> 2 (0)	> 2 (0)	> 2 (0)	> 2 (0)
67	Energy metabolism	Methane metabolism	F420 biosynthesis	M00378	> 2 (0)	> 2 (0)	> 2 (0)	> 2 (0)	> 2 (0)	> 2 (0)	> 2 (0)	> 2 (0)	> 2 (0)	> 2 (0)	> 2 (0)	> 2 (0)	> 2 (0)	> 2 (0)	> 2 (0)	> 2 (0)	> 2 (0)	> 2 (0)	> 2 (0)
68	Energy metabolism	Methane metabolism	Acetyl-CoA pathway, CO2 => acetyl-CoA	M00422	> 2 (0)	> 2 (0)	> 2 (0)	> 2 (0)	> 2 (0)	> 2 (0)	> 2 (0)	> 2 (0)	> 2 (0)	> 2 (0)	> 2 (0)	> 2 (0)	> 2 (0)	> 2 (0)	> 2 (0)	> 2 (0)	> 2 (0)	> 2 (0)	> 2 (0)
69	Energy metabolism	Nitrogen metabolism	Nitrogen fixation, nitrogen => ammonia	M00175	> 2 (0)	> 2 (0)	> 2 (0)	> 2 (0)	> 2 (0)	> 2 (0)	> 2 (0)	> 2 (0)	> 2 (0)	> 2 (0)	> 2 (0)	> 2 (0)	> 2 (0)	> 2 (0)	> 2 (0)	> 2 (0)	> 2 (0)	> 2 (0)	> 2 (0)
70	Energy metabolism	Nitrogen metabolism	Assimilatory nitrate reduction, nitrate => ammonia	M00531	> 2 (0)	> 2 (0)	> 2 (0)	> 2 (0)	> 2 (0)	> 2 (0)	> 2 (0)	> 2 (0)	> 2 (0)	> 2 (0)	> 2 (0)	> 2 (0)	> 2 (0)	> 2 (0)	> 2 (0)	> 2 (0)	> 2 (0)	> 2 (0)	> 2 (0)
71	Energy metabolism	Nitrogen metabolism	Dissimilatory nitrate reduction, nitrate => ammonia	M00530	> 2 (0)	> 2 (0)	> 2 (0)	> 2 (0)	> 2 (0)	> 2 (0)	> 2 (0)	> 2 (0)	> 2 (0)	> 2 (0)	> 2 (0)	> 2 (0)	> 2 (0)	> 2 (0)	> 2 (0)	> 2 (0)	> 2 (0)	> 2 (0)	> 2 (0)
72	Energy metabolism	Nitrogen metabolism	Denitrification, nitrate => nitrogen	M00529	> 2 (0)	> 2 (0)	> 2 (0)	> 2 (0)	> 2 (0)	> 2 (0)	> 2 (0)	> 2 (0)	> 2 (0)	> 2 (0)	> 2 (0)	> 2 (0)	> 2 (0)	> 2 (0)	> 2 (0)	> 2 (0)	> 2 (0)	> 2 (0)	> 2 (0)
73	Energy metabolism	Nitrogen metabolism	Nitrification, ammonia => nitrite	M00528	> 2 (0)	> 2 (0)	> 2 (0)	> 2 (0)	> 2 (0)	> 2 (0)	> 2 (0)	> 2 (0)	> 2 (0)	> 2 (0)	> 2 (0)	> 2 (0)	> 2 (0)	> 2 (0)	> 2 (0)	> 2 (0)	> 2 (0)	> 2 (0)	> 2 (0)
74	Energy metabolism	Nitrogen metabolism	Complete nitrification, comammox, ammonia => nitrite => nitrate	M00804	> 2 (0)	> 2 (0)	> 2 (0)	> 2 (0)	> 2 (0)	> 2 (0)	> 2 (0)	> 2 (0)	> 2 (0)	> 2 (0)	> 2 (0)	> 2 (0)	> 2 (0)	> 2 (0)	> 2 (0)	> 2 (0)	> 2 (0)	> 2 (0)	> 2 (0)
75	Energy metabolism	Sulfur metabolism	Assimilatory sulfate reduction, sulfate => H2S	M00176	> 2 (0)	> 2 (0)	> 2 (0)	> 2 (0)	> 2 (0)	> 2 (0)	> 2 (0)	> 2 (0)	> 2 (0)	> 2 (0)	> 2 (0)	> 2 (0)	> 2 (0)	> 2 (0)	> 2 (0)	> 2 (0)	> 2 (0)	> 2 (0)	> 2 (0)
76	Energy metabolism	Sulfur metabolism	Dissimilatory sulfate reduction, sulfate => H2S	M00596	> 2 (0)	> 2 (0)	> 2 (0)	> 2 (0)	> 2 (0)	> 2 (0)	> 2 (0)	> 2 (0)	> 2 (0)	> 2 (0)	> 2 (0)	> 2 (0)	> 2 (0)	> 2 (0)	> 2 (0)	> 2 (0)	> 2 (0)	> 2 (0)	> 2 (0)
77	Energy metabolism	Sulfur metabolism	Thiosulfate oxidation by SOX complex, thiosulfate => sulfate	M00595	> 2 (0)	> 2 (0)	> 2 (0)	> 2 (0)	> 2 (0)	> 2 (0)	> 2 (0)	> 2 (0)	> 2 (0)	> 2 (0)	> 2 (0)	> 2 (0)	> 2 (0)	> 2 (0)	> 2 (0)	> 2 (0)	> 2 (0)	> 2 (0)	> 2 (0)
78	Energy metabolism	Photosynthesis	Photosystem II	M00161	> 2 (0)	> 2 (0)	> 2 (0)	> 2 (0)	> 2 (0)	> 2 (0)	> 2 (0)	> 2 (0)	> 2 (0)	> 2 (0)	> 2 (0)	> 2 (0)	> 2 (0)	> 2 (0)	> 2 (0)	> 2 (0)	> 2 (0)	> 2 (0)	> 2 (0)
79	Energy metabolism	Photosynthesis	Photosystem I	M00163	> 2 (0)	> 2 (0)	> 2 (0)	> 2 (0)	> 2 (0)	> 2 (0)	> 2 (0)	> 2 (0)	> 2 (0)	> 2 (0)	> 2 (0)	> 2 (0)	> 2 (0)	> 2 (0)	> 2 (0)	> 2 (0)	> 2 (0)	> 2 (0)	> 2 (0)
80	Energy metabolism	Photosynthesis	Anoxygenic photosystem II	M00597	> 2 (0)	> 2 (0)	> 2 (0)	> 2 (0)	> 2 (0)	> 2 (0)	> 2 (0)	> 2 (0)	> 2 (0)	> 2 (0)	> 2 (0)	> 2 (0)	> 2 (0)	> 2 (0)	> 2 (0)	> 2 (0)	> 2 (0)	> 2 (0)	> 2 (0)
81	Energy metabolism	Photosynthesis	Anoxygenic photosystem I	M00598	> 2 (0)	> 2 (0)	> 2 (0)	> 2 (0)	> 2 (0)	> 2 (0)	> 2 (0)	> 2 (0)	> 2 (0)	> 2 (0)	> 2 (0)	> 2 (0)	> 2 (0)	> 2 (0)	> 2 (0)	> 2 (0)	> 2 (0)	> 2 (0)	> 2 (0)
82	Energy metabolism	ATP synthesis	NADH:quinone oxidoreductase, prokaryotes	M00144	> 2 (0)	> 2 (0)	> 2 (0)	> 2 (0)	> 2 (0)	> 2 (0)	> 2 (0)	> 2 (0)	> 2 (0)	> 2 (0)	> 2 (0)	> 2 (0)	> 2 (0)	> 2 (0)	> 2 (0)	> 2 (0)	> 2 (0)	> 2 (0)	> 2 (0)
83	Energy metabolism	ATP synthesis	NAD(P)H:quinone oxidoreductase, chloroplasts and cyanobacteria	M00145	> 2 (0)	> 2 (0)	> 2 (0)	> 2 (0)	> 2 (0)	> 2 (0)	> 2 (0)	> 2 (0)	> 2 (0)	> 2 (0)	> 2 (0)	> 2 (0)	> 2 (0)	> 2 (0)	> 2 (0)	> 2 (0)	> 2 (0)	> 2 (0)	> 2 (0)
84	Energy metabolism	ATP synthesis	NADH:ubiquinone oxidoreductase, mitochondria	M00142	> 2 (0)	> 2 (0)	> 2 (0)	> 2 (0)	> 2 (0)	> 2 (0)	> 2 (0)	> 2 (0)	> 2 (0)	> 2 (0)	> 2 (0)	> 2 (0)	> 2 (0)	> 2 (0)	> 2 (0)	> 2 (0)	> 2 (0)	> 2 (0)	> 2 (0)
85	Energy metabolism	ATP synthesis	NADH dehydrogenase (ubiquinone) Fe-S protein/flavoprotein complex, mitochondria	M00143	> 2 (0)	> 2 (0)	> 2 (0)	> 2 (0)	> 2 (0)	> 2 (0)	> 2 (0)	> 2 (0)	> 2 (0)	> 2 (0)	> 2 (0)	> 2 (0)	> 2 (0)	> 2 (0)	> 2 (0)	> 2 (0)	> 2 (0)	> 2 (0)	> 2 (0)
86	Energy metabolism	ATP synthesis	NADH dehydrogenase (ubiquinone) 1 alpha subcomplex	M00146	> 2 (0)	> 2 (0)	> 2 (0)	> 2 (0)	> 2 (0)	> 2 (0)	> 2 (0)	> 2 (0)	> 2 (0)	> 2 (0)	> 2 (0)	> 2 (0)	> 2 (0)	> 2 (0)	> 2 (0)	> 2 (0)	> 2 (0)	> 2 (0)	> 2 (0)
87	Energy metabolism	ATP synthesis	NADH dehydrogenase (ubiquinone) 1 beta subcomplex	M00147	> 2 (0)	> 2 (0)	> 2 (0)	> 2 (0)	> 2 (0)	> 2 (0)	> 2 (0)	> 2 (0)	> 2 (0)	> 2 (0)	> 2 (0)	> 2 (0)	> 2 (0)	> 2 (0)	> 2 (0)	> 2 (0)	> 2 (0)	> 2 (0)	> 2 (0)
88	Energy metabolism	ATP synthesis	Succinate dehydrogenase, prokaryotes	M00149	> 2 (0)	> 2 (0)	> 2 (0)	> 2 (0)	> 2 (0)	> 2 (0)	> 2 (0)	> 2 (0)	> 2 (0)	> 2 (0)	> 2 (0)	> 2 (0)	> 2 (0)	> 2 (0)	> 2 (0)	> 2 (0)	> 2 (0)	> 2 (0)	> 2 (0)
89	Energy metabolism	ATP synthesis	Fumarate reductase, prokaryotes	M00150	> 2 (0)	> 2 (0)	> 2 (0)	> 2 (0)	> 2 (0)	> 2 (0)	> 2 (0)	> 2 (0)	> 2 (0)	> 2 (0)	> 2 (0)	> 2 (0)	> 2 (0)	> 2 (0)	> 2 (0)	> 2 (0)	> 2 (0)	> 2 (0)	> 2 (0)
90	Energy metabolism	ATP synthesis	Succinate dehydrogenase (ubiquinone)	M00148	> 2 (0)	> 2 (0)	> 2 (0)	> 2 (0)	> 2 (0)	> 2 (0)	> 2 (0)	> 2 (0)	> 2 (0)	> 2 (0)	> 2 (0)	> 2 (0)	> 2 (0)	> 2 (0)	> 2 (0)	> 2 (0)	> 2 (0)	> 2 (0)	> 2 (0)
91	Energy metabolism	ATP synthesis	Cytochrome b6f complex	M00162	> 2 (0)	> 2 (0)	> 2 (0)	> 2 (0)	> 2 (0)	> 2 (0)	> 2 (0)	> 2 (0)	> 2 (0)	> 2 (0)	> 2 (0)	> 2 (0)	> 2 (0)	> 2 (0)	> 2 (0)	> 2 (0)	> 2 (0)	> 2 (0)	> 2 (0)
92	Energy metabolism	ATP synthesis	Cytochrome bc1 complex respiratory unit	M00151	> 2 (0)	> 2 (0)	> 2 (0)	> 2 (0)	> 2 (0)	> 2 (0)	> 2 (0)	> 2 (0)	> 2 (0)	> 2 (0)	> 2 (0)	> 2 (0)	> 2 (0)	> 2 (0)	> 2 (0)	> 2 (0)	> 2 (0)	> 2 (0)	> 2 (0)
93	Energy metabolism	ATP synthesis	Cytochrome bc1 complex	M00152	> 2 (0)	> 2 (0)	> 2 (0)	> 2 (0)	> 2 (0)	> 2 (0)	> 2 (0)	> 2 (0)	> 2 (0)	> 2 (0)	> 2 (0)	> 2 (0)	> 2 (0)	> 2 (0)	> 2 (0)	> 2 (0)	> 2 (0)	> 2 (0)	> 2 (0)
94	Energy metabolism	ATP synthesis	Cytochrome c oxidase	M00154	> 2 (0)	> 2 (0)	> 2 (0)	> 2 (0)	> 2 (0)	> 2 (0)	> 2 (0)	> 2 (0)	> 2 (0)	> 2 (0)	> 2 (0)	> 2 (0)	> 2 (0)	> 2 (0)	> 2 (0)	> 2 (0)	> 2 (0)	> 2 (0)	> 2 (0)
95	Energy metabolism	ATP synthesis	Cytochrome c oxidase, prokaryotes	M00155	> 2 (0)	> 2 (0)	> 2 (0)	> 2 (0)	> 2 (0)	> 2 (0)	> 2 (0)	> 2 (0)	> 2 (0)	> 2 (0)	> 2 (0)	> 2 (0)	> 2 (0)	> 2 (0)	> 2 (0)	> 2 (0)	> 2 (0)	> 2 (0)	> 2 (0)
96	Energy metabolism	ATP synthesis	Cytochrome bd ubiquinol oxidase	M00153	> 2 (2)	> 2 (2)	> 2 (2)	> 2 (2)	> 2 (2)	> 2 (2)	> 2 (2)	> 2 (2)	> 2 (2)	> 2 (2)	> 2 (2)	> 2 (2)	> 2 (2)	> 2 (2)	> 2 (2)	> 2 (2)	> 2 (2)	> 2 (2)	> 2 (2)
97	Energy metabolism	ATP synthesis	Cytochrome o ubiquinol oxidase	M00417	> 2 (0)	> 2 (0)	> 2 (0)	> 2 (0)	> 2 (0)	> 2 (0)	> 2 (0)	> 2 (0)	> 2 (0)	> 2 (0)	> 2 (0)	> 2 (0)	> 2 (0)	> 2 (0)	> 2 (0)	> 2 (0)	> 2 (0)	> 2 (0)	> 2 (0)
98	Energy metabolism	ATP synthesis	Cytochrome aa3-600 menaquinol oxidase	M00416	> 2 (0)	> 2 (0)	> 2 (0)	> 2 (0)	> 2 (0)	> 2 (0)	> 2 (0)	> 2 (0)	> 2 (0)	> 2 (0)	> 2 (0)	> 2 (0)	> 2 (0)	> 2 (0)	> 2 (0)	> 2 (0)	> 2 (0)	> 2 (0)	> 2 (0)
99	Energy metabolism	ATP synthesis	Cytochrome c oxidase, cbb3-type	M00156	> 2 (0)	> 2 (0)	> 2 (0)	> 2 (0)	> 2 (0)	> 2 (0)	> 2 (0)	> 2 (0)	> 2 (0)	> 2 (0)	> 2 (0)	> 2 (0)	> 2 (0)	> 2 (0)	> 2 (0)	> 2 (0)	> 2 (0)	> 2 (0)	> 2 (0)
100	Energy metabolism	ATP synthesis	F-type ATPase, prokaryotes and chloroplasts	M00157	0 (8)	0 (8)	0 (8)	0 (8)	0 (8)	0 (8)	0 (8)	0 (8)	0 (8)	0 (8)	0 (8)	0 (8)	0 (8)	0 (8)	0 (8)	0 (8)	0 (8)	0 (8)	0 (8)
101	Energy metabolism	ATP synthesis	F-type ATPase, eukaryotes	M00158	> 2 (0)	> 2 (0)	> 2 (0)	> 2 (0)	> 2 (0)	> 2 (0)	> 2 (0)	> 2 (0)	> 2 (0)	> 2 (0)	> 2 (0)	> 2 (0)	> 2 (0)	> 2 (0)	> 2 (0)	> 2 (0)	> 2 (0)	> 2 (0)	> 2 (0)
102	Energy metabolism	ATP synthesis	V-type ATPase, prokaryotes	M00159	> 2 (0)	> 2 (0)	> 2 (0)	> 2 (0)	> 2 (0)	> 2 (0)	> 2 (0)	> 2 (0)	> 2 (0)	> 2 (0)	> 2 (0)	> 2 (0)	> 2 (0)	> 2 (0)	> 2 (0)	> 2 (0)	> 2 (0)	> 2 (0)	> 2 (0)
103	Energy metabolism	ATP synthesis	V-type ATPase, eukaryotes	M00160	> 2 (0)	> 2 (0)	> 2 (0)	> 2 (0)	> 2 (0)	> 2 (0)	> 2 (0)	> 2 (0)	> 2 (0)	> 2 (0)	> 2 (0)	> 2 (0)	> 2 (0)	> 2 (0)	> 2 (0)	> 2 (0)	> 2 (0)	> 2 (0)	> 2 (0)
104	Lipid metabolism	Fatty acid metabolism	Fatty acid biosynthesis, initiation	M00082	0 (6)	0 (6)	0 (6)	0 (6)	0 (6)	0 (6)	0 (6)	0 (6)	0 (6)	0 (6)	0 (6)	0 (6)	0 (6)	0 (6)	0 (6)	0 (6)	0 (6)	0 (6)	0 (6)
105	Lipid metabolism	Fatty acid metabolism	Fatty acid biosynthesis, elongation	M00083	0 (4)	0 (4)	0 (4)	0 (4)	0 (4)	0 (4)	0 (4)	0 (4)	0 (4)	0 (4)	0 (4)	0 (4)	0 (4)	0 (4)	0 (4)	0 (4)	0 (4)	0 (4)	0 (4)
106	Lipid metabolism	Fatty acid metabolism	Fatty acid biosynthesis in mitochondria, animals	M00873	> 2 (2)	> 2 (2)	> 2 (2)	> 2 (2)	> 2 (2)	> 2 (2)	> 2 (2)	> 2 (2)	> 2 (2)	> 2 (2)	> 2 (2)	> 2 (2)	> 2 (2)	> 2 (2)	> 2 (2)	> 2 (2)	> 2 (2)	> 2 (2)	> 2 (2)
107	Lipid metabolism	Fatty acid metabolism	Fatty acid biosynthesis in mitochondria, fungi	M00874	> 2 (3)	> 2 (3)	> 2 (3)	> 2 (3)	> 2 (3)	> 2 (3)	> 2 (3)	> 2 (3)	> 2 (3)	> 2 (3)	> 2 (3)	> 2 (3)	> 2 (3)	> 2 (3)	> 2 (3)	> 2 (3)	> 2 (3)	> 2 (3)	> 2 (3)
108	Lipid metabolism	Fatty acid metabolism	Fatty acid elongation in mitochondria	M00085	> 2 (0)	> 2 (0)	> 2 (0)	> 2 (0)	> 2 (0)	> 2 (0)	> 2 (0)	> 2 (0)	> 2 (0)	> 2 (0)	> 2 (0)	> 2 (0)	> 2 (0)	> 2 (0)	> 2 (0)	> 2 (0)	> 2 (0)	> 2 (0)	> 2 (0)
109	Lipid metabolism	Fatty acid metabolism	Fatty acid elongation in endoplasmic reticulum	M00415	> 2 (0)	> 2 (0)	> 2 (0)	> 2 (0)	> 2 (0)	> 2 (0)	> 2 (0)	> 2 (0)	> 2 (0)	> 2 (0)	> 2 (0)	> 2 (0)	> 2 (0)	> 2 (0)	> 2 (0)	> 2 (0)	> 2 (0)	> 2 (0)	> 2 (0)
110	Lipid metabolism	Fatty acid metabolism	beta-Oxidation, acyl-CoA synthesis	M00086	> 2 (0)	> 2 (0)	> 2 (0)	> 2 (0)	> 2 (0)	> 2 (0)	> 2 (0)	> 2 (0)	> 2 (0)	> 2 (0)	> 2 (0)	> 2 (0)	> 2 (0)	> 2 (0)	> 2 (0)	> 2 (0)	> 2 (0)	> 2 (0)	> 2 (0)
111	Lipid metabolism	Fatty acid metabolism	beta-Oxidation	M00087	> 2 (0)	> 2 (0)	> 2 (0)	> 2 (0)	> 2 (0)	> 2 (0)	> 2 (0)	> 2 (0)	> 2 (0)	> 2 (0)	> 2 (0)	> 2 (0)	> 2 (0)	> 2 (0)	> 2 (0)	> 2 (0)	> 2 (0)	> 2 (0)	> 2 (0)
112	Lipid metabolism	Fatty acid metabolism	beta-Oxidation, peroxisome, VLCFA	M00861	> 2 (0)	> 2 (0)	> 2 (0)	> 2 (0)	> 2 (0)	> 2 (0)	> 2 (0)	> 2 (0)	> 2 (0)	> 2 (0)	> 2 (0)	> 2 (0)	> 2 (0)	> 2 (0)	> 2 (0)	> 2 (0)	> 2 (0)	> 2 (0)	> 2 (0)
113	Lipid metabolism	Sterol biosynthesis	Cholesterol biosynthesis, squalene 2,3-epoxide => cholesterol	M00101	> 2 (0)	> 2 (0)	> 2 (0)	> 2 (0)	> 2 (0)	> 2 (0)	> 2 (0)	> 2 (0)	> 2 (0)	> 2 (0)	> 2 (0)	> 2 (0)	> 2 (0)	> 2 (0)	> 2 (0)	> 2 (0)	> 2 (0)	> 2 (0)	> 2 (0)
114	Lipid metabolism	Sterol biosynthesis	Ergocalciferol biosynthesis	M00102	> 2 (0)	> 2 (0)	> 2 (0)	> 2 (0)	> 2 (0)	> 2 (0)	> 2 (0)	> 2 (0)	> 2 (0)	> 2 (0)	> 2 (0)	> 2 (0)	> 2 (0)	> 2 (0)	> 2 (0)	> 2 (0)	> 2 (0)	> 2 (0)	> 2 (0)
115	Lipid metabolism	Sterol biosynthesis	Cholecalciferol biosynthesis	M00103	> 2 (0)	> 2 (0)	> 2 (0)	> 2 (0)	> 2 (0)	> 2 (0)	> 2 (0)	> 2 (0)	> 2 (0)	> 2 (0)	> 2 (0)	> 2 (0)	> 2 (0)	> 2 (0)	> 2 (0)	> 2 (0)	> 2 (0)	> 2 (0)	> 2 (0)
116	Lipid metabolism	Sterol biosynthesis	Bile acid biosynthesis, cholesterol => cholate/chenodeoxycholate	M00104	> 2 (0)	> 2 (0)	> 2 (0)	> 2 (0)	> 2 (0)	> 2 (0)	> 2 (0)	> 2 (0)	> 2 (0)	> 2 (0)	> 2 (0)	> 2 (0)	> 2 (0)	> 2 (0)	> 2 (0)	> 2 (0)	> 2 (0)	> 2 (0)	> 2 (0)
117	Lipid metabolism	Sterol biosynthesis	Conjugated bile acid biosynthesis, cholate => taurocholate/glycocholate	M00106	> 2 (0)	> 2 (0)	> 2 (0)	> 2 (0)	> 2 (0)	> 2 (0)	> 2 (0)	> 2 (0)	> 2 (0)	> 2 (0)	> 2 (0)	> 2 (0)	> 2 (0)	> 2 (0)	> 2 (0)	> 2 (0)	> 2 (0)	> 2 (0)	> 2 (0)
118	Lipid metabolism	Sterol biosynthesis	beta-Oxidation, peroxisome, tri/dihydroxycholestanoyl-CoA => choloyl/chenodeoxycholoyl-CoA	M00862	> 2 (0)	> 2 (0)	> 2 (0)	> 2 (0)	> 2 (0)	> 2 (0)	> 2 (0)	> 2 (0)	> 2 (0)	> 2 (0)	> 2 (0)	> 2 (0)	> 2 (0)	> 2 (0)	> 2 (0)	> 2 (0)	> 2 (0)	> 2 (0)	> 2 (0)
119	Lipid metabolism	Sterol biosynthesis	Steroid hormone biosynthesis, cholesterol => prognenolone => progesterone	M00107	> 2 (0)	> 2 (0)	> 2 (0)	> 2 (0)	> 2 (0)	> 2 (0)	> 2 (0)	> 2 (0)	> 2 (0)	> 2 (0)	> 2 (0)	> 2 (0)	> 2 (0)	> 2 (0)	> 2 (0)	> 2 (0)	> 2 (0)	> 2 (0)	> 2 (0)
120	Lipid metabolism	Sterol biosynthesis	C21-Steroid hormone biosynthesis, progesterone => corticosterone/aldosterone	M00108	> 2 (0)	> 2 (0)	> 2 (0)	> 2 (0)	> 2 (0)	> 2 (0)	> 2 (0)	> 2 (0)	> 2 (0)	> 2 (0)	> 2 (0)	> 2 (0)	> 2 (0)	> 2 (0)	> 2 (0)	> 2 (0)	> 2 (0)	> 2 (0)	> 2 (0)
121	Lipid metabolism	Sterol biosynthesis	C21-Steroid hormone biosynthesis, progesterone => cortisol/cortisone	M00109	> 2 (0)	> 2 (0)	> 2 (0)	> 2 (0)	> 2 (0)	> 2 (0)	> 2 (0)	> 2 (0)	> 2 (0)	> 2 (0)	> 2 (0)	> 2 (0)	> 2 (0)	> 2 (0)	> 2 (0)	> 2 (0)	> 2 (0)	> 2 (0)	> 2 (0)
122	Lipid metabolism	Sterol biosynthesis	C19/C18-Steroid hormone biosynthesis, pregnenolone => androstenedione => estrone	M00110	> 2 (0)	> 2 (0)	> 2 (0)	> 2 (0)	> 2 (0)	> 2 (0)	> 2 (0)	> 2 (0)	> 2 (0)	> 2 (0)	> 2 (0)	> 2 (0)	> 2 (0)	> 2 (0)	> 2 (0)	> 2 (0)	> 2 (0)	> 2 (0)	> 2 (0)
123	Lipid metabolism	Lipid metabolism	Ketone body biosynthesis, acetyl-CoA => acetoacetate/3-hydroxybutyrate/acetone	M00088	> 2 (1)	> 2 (1)	> 2 (1)	> 2 (1)	> 2 (1)	> 2 (1)	> 2 (1)	> 2 (1)	> 2 (1)	> 2 (1)	> 2 (1)	> 2 (1)	> 2 (1)	> 2 (1)	> 2 (1)	> 2 (1)	> 2 (1)	> 2 (1)	> 2 (1)
124	Lipid metabolism	Lipid metabolism	Triacylglycerol biosynthesis	M00089	2 (3)	2 (3)	2 (3)	2 (3)	2 (3)	2 (3)	2 (3)	2 (3)	2 (3)	2 (3)	2 (3)	2 (3)	2 (3)	2 (3)	2 (3)	2 (3)	2 (3)	2 (3)	2 (3)
125	Lipid metabolism	Lipid metabolism	Acylglycerol degradation	M00098	> 2 (0)	> 2 (0)	> 2 (0)	> 2 (0)	> 2 (0)	> 2 (0)	> 2 (0)	> 2 (0)	> 2 (0)	> 2 (0)	> 2 (0)	> 2 (0)	> 2 (0)	> 2 (0)	> 2 (0)	> 2 (0)	> 2 (0)	> 2 (0)	> 2 (0)
126	Lipid metabolism	Lipid metabolism	Phosphatidylcholine (PC) biosynthesis, choline => PC	M00090	> 2 (0)	> 2 (0)	> 2 (0)	> 2 (0)	> 2 (0)	> 2 (0)	> 2 (0)	> 2 (0)	> 2 (0)	> 2 (0)	> 2 (0)	> 2 (0)	> 2 (0)	> 2 (0)	> 2 (0)	> 2 (0)	> 2 (0)	> 2 (0)	> 2 (0)
127	Lipid metabolism	Lipid metabolism	Phosphatidylcholine (PC) biosynthesis, PE => PC	M00091	> 2 (0)	> 2 (0)	> 2 (0)	> 2 (0)	> 2 (0)	> 2 (0)	> 2 (0)	> 2 (0)	> 2 (0)	> 2 (0)	> 2 (0)	> 2 (0)	> 2 (0)	> 2 (0)	> 2 (0)	> 2 (0)	> 2 (0)	> 2 (0)	> 2 (0)
128	Lipid metabolism	Lipid metabolism	Phosphatidylethanolamine (PE) biosynthesis, ethanolamine => PE	M00092	> 2 (0)	> 2 (0)	> 2 (0)	> 2 (0)	> 2 (0)	> 2 (0)	> 2 (0)	> 2 (0)	> 2 (0)	> 2 (0)	> 2 (0)	> 2 (0)	> 2 (0)	> 2 (0)	> 2 (0)	> 2 (0)	> 2 (0)	> 2 (0)	> 2 (0)
129	Lipid metabolism	Lipid metabolism	Phosphatidylethanolamine (PE) biosynthesis, PA => PS => PE	M00093	2 (1)	2 (1)	2 (1)	2 (1)	2 (1)	2 (1)	2 (1)	2 (1)	2 (1)	2 (1)	2 (1)	2 (1)	2 (1)	2 (1)	2 (1)	2 (1)	2 (1)	2 (1)	2 (1)
130	Lipid metabolism	Lipid metabolism	Ceramide biosynthesis	M00094	> 2 (0)	> 2 (0)	> 2 (0)	> 2 (0)	> 2 (0)	> 2 (0)	> 2 (0)	> 2 (0)	> 2 (0)	> 2 (0)	> 2 (0)	> 2 (0)	> 2 (0)	> 2 (0)	> 2 (0)	> 2 (0)	> 2 (0)	> 2 (0)	> 2 (0)
131	Lipid metabolism	Lipid metabolism	Lactosylceramide biosynthesis	M00066	> 2 (0)	> 2 (0)	> 2 (0)	> 2 (0)	> 2 (0)	> 2 (0)	> 2 (0)	> 2 (0)	> 2 (0)	> 2 (0)	> 2 (0)	> 2 (0)	> 2 (0)	> 2 (0)	> 2 (0)	> 2 (0)	> 2 (0)	> 2 (0)	> 2 (0)
132	Lipid metabolism	Lipid metabolism	Sulfoglycolipids biosynthesis, ceramide/1-alkyl-2-acylglycerol => sulfatide/seminolipid	M00067	> 2 (0)	> 2 (0)	> 2 (0)	> 2 (0)	> 2 (0)	> 2 (0)	> 2 (0)	> 2 (0)	> 2 (0)	> 2 (0)	> 2 (0)	> 2 (0)	> 2 (0)	> 2 (0)	> 2 (0)	> 2 (0)	> 2 (0)	> 2 (0)	> 2 (0)
133	Lipid metabolism	Lipid metabolism	Sphingosine biosynthesis	M00099	> 2 (0)	> 2 (0)	> 2 (0)	> 2 (0)	> 2 (0)	> 2 (0)	> 2 (0)	> 2 (0)	> 2 (0)	> 2 (0)	> 2 (0)	> 2 (0)	> 2 (0)	> 2 (0)	> 2 (0)	> 2 (0)	> 2 (0)	> 2 (0)	> 2 (0)
134	Lipid metabolism	Lipid metabolism	Sphingosine degradation	M00100	> 2 (0)	> 2 (0)	> 2 (0)	> 2 (0)	> 2 (0)	> 2 (0)	> 2 (0)	> 2 (0)	> 2 (0)	> 2 (0)	> 2 (0)	> 2 (0)	> 2 (0)	> 2 (0)	> 2 (0)	> 2 (0)	> 2 (0)	> 2 (0)	> 2 (0)
135	Lipid metabolism	Lipid metabolism	Jasmonic acid biosynthesis	M00113	> 2 (0)	> 2 (0)	> 2 (0)	> 2 (0)	> 2 (0)	> 2 (0)	> 2 (0)	> 2 (0)	> 2 (0)	> 2 (0)	> 2 (0)	> 2 (0)	> 2 (0)	> 2 (0)	> 2 (0)	> 2 (0)	> 2 (0)	> 2 (0)	> 2 (0)
136	Nucleotide metabolism	Purine metabolism	Inosine monophosphate biosynthesis, PRPP + glutamine => IMP (12)	M00048	0 (12)	0 (12)	0 (12)	0 (12)	0 (12)	0 (12)	0 (12)	0 (12)	0 (12)	0 (12)	0 (12)	0 (12)	0 (12)	0 (12)	0 (12)	0 (12)	0 (12)	0 (12)	0 (12)
137	Nucleotide metabolism	Purine metabolism	Adenine ribonucleotide biosynthesis, IMP => ADP,ATP	M00049	0 (5)	0 (5)	0 (5)	0 (5)	0 (5)	0 (5)	0 (5)	0 (5)	0 (5)	0 (5)	0 (5)	0 (5)	0 (5)	0 (5)	0 (5)	0 (5)	0 (5)	0 (5)	0 (5)
138	Nucleotide metabolism	Purine metabolism	Guanine ribonucleotide biosynthesis IMP => GDP,GTP	M00050	0 (5)	0 (5)	0 (5)	0 (5)	0 (5)	0 (5)	0 (5)	0 (5)	0 (5)	0 (5)	0 (5)	0 (5)	0 (5)	0 (5)	0 (5)	0 (5)	0 (5)	0 (5)	0 (5)
139	Nucleotide metabolism	Purine metabolism	Purine degradation, xanthine => urea	M00546	> 2 (0)	> 2 (0)	> 2 (0)	> 2 (0)	> 2 (0)	> 2 (0)	> 2 (0)	> 2 (0)	> 2 (0)	> 2 (0)	> 2 (0)	> 2 (0)	> 2 (0)	> 2 (0)	> 2 (0)	> 2 (0)	> 2 (0)	> 2 (0)	> 2 (0)
140	Nucleotide metabolism	Pyrimidine metabolism	Uridine monophosphate biosynthesis, glutamine (+ PRPP) => UMP	M00051	1 (7)	1 (7)	1 (7)	1 (7)	1 (7)	1 (7)	1 (7)	1 (7)	1 (7)	1 (7)	1 (7)	1 (7)	1 (7)	1 (7)	1 (7)	1 (7)	1 (7)	1 (7)	1 (7)
141	Nucleotide metabolism	Pyrimidine metabolism	Pyrimidine ribonucleotide biosynthesis, UMP => UDP/UTP,CDP/CTP	M00052	0 (3)	0 (3)	0 (3)	0 (3)	0 (3)	0 (3)	0 (3)	0 (3)	0 (3)	0 (3)	0 (3)	0 (3)	0 (3)	0 (3)	0 (3)	0 (3)	0 (3)	0 (3)	0 (3)
142	Nucleotide metabolism	Pyrimidine metabolism	Pyrimidine deoxyribonuleotide biosynthesis, CDP/CTP => dCDP/dCTP,dTDP/dTTP	M00053	1 (7)	1 (7)	1 (7)	1 (7)	1 (7)	1 (7)	1 (7)	1 (7)	1 (7)	1 (7)	1 (7)	1 (7)	1 (7)	1 (7)	1 (7)	1 (7)	1 (7)	1 (7)	1 (7)
143	Nucleotide metabolism	Pyrimidine metabolism	Pyrimidine degradation, uracil => beta-alanine, thymine => 3-aminoisobutanoate	M00046	> 2 (0)	> 2 (0)	> 2 (0)	> 2 (0)	> 2 (0)	> 2 (0)	> 2 (0)	> 2 (0)	> 2 (0)	> 2 (0)	> 2 (0)	> 2 (0)	> 2 (0)	> 2 (0)	> 2 (0)	> 2 (0)	> 2 (0)	> 2 (0)	> 2 (0)
144	Amino acid metabolism	Serine and threonine metabolism	Serine biosynthesis, glycerate-3P => serine	M00020	1 (2)	1 (2)	1 (2)	1 (2)	1 (2)	1 (2)	1 (2)	1 (2)	1 (2)	1 (2)	1 (2)	1 (2)	1 (2)	1 (2)	1 (2)	1 (2)	1 (2)	1 (2)	1 (2)
145	Amino acid metabolism	Serine and threonine metabolism	Threonine biosynthesis, aspartate => homoserine => threonine	M00018	0 (5)	0 (5)	0 (5)	0 (5)	0 (5)	0 (5)	0 (5)	0 (5)	0 (5)	0 (5)	0 (5)	0 (5)	0 (5)	0 (5)	0 (5)	0 (5)	0 (5)	0 (5)	0 (5)
146	Amino acid metabolism	Serine and threonine metabolism	Betaine biosynthesis, choline => betaine	M00555	> 2 (0)	> 2 (0)	> 2 (0)	> 2 (0)	> 2 (0)	> 2 (0)	> 2 (0)	> 2 (0)	> 2 (0)	> 2 (0)	> 2 (0)	> 2 (0)	> 2 (0)	> 2 (0)	> 2 (0)	> 2 (0)	> 2 (0)	> 2 (0)	> 2 (0)
147	Amino acid metabolism	Serine and threonine metabolism	Ectoine biosynthesis, aspartate => ectoine	M00033	> 2 (2)	> 2 (2)	> 2 (2)	> 2 (2)	> 2 (2)	> 2 (2)	> 2 (2)	> 2 (2)	> 2 (2)	> 2 (2)	> 2 (2)	> 2 (2)	> 2 (2)	> 2 (2)	> 2 (2)	> 2 (2)	> 2 (2)	> 2 (2)	> 2 (2)
148	Amino acid metabolism	Cysteine and methionine metabolism	Cysteine biosynthesis, serine => cysteine	M00021	0 (2)	0 (2)	0 (2)	0 (2)	0 (2)	0 (2)	0 (2)	0 (2)	0 (2)	0 (2)	0 (2)	0 (2)	0 (2)	0 (2)	0 (2)	0 (2)	0 (2)	0 (2)	0 (2)
149	Amino acid metabolism	Cysteine and methionine metabolism	Cysteine biosynthesis, homocysteine + serine => cysteine	M00338	> 2 (0)	> 2 (0)	> 2 (0)	> 2 (0)	> 2 (0)	> 2 (0)	> 2 (0)	> 2 (0)	> 2 (0)	> 2 (0)	> 2 (0)	> 2 (0)	> 2 (0)	> 2 (0)	> 2 (0)	> 2 (0)	> 2 (0)	> 2 (0)	> 2 (0)
150	Amino acid metabolism	Cysteine and methionine metabolism	Cysteine biosynthesis, methionine => cysteine	M00609	> 2 (3)	> 2 (3)	> 2 (3)	> 2 (3)	> 2 (3)	> 2 (3)	> 2 (3)	> 2 (3)	> 2 (3)	> 2 (3)	> 2 (3)	> 2 (3)	> 2 (3)	> 2 (3)	> 2 (3)	> 2 (3)	> 2 (3)	> 2 (3)	> 2 (3)
151	Amino acid metabolism	Cysteine and methionine metabolism	Methionine biosynthesis, aspartate => homoserine => methionine	M00017	0 (7)	0 (7)	0 (7)	0 (7)	0 (7)	0 (7)	0 (7)	0 (7)	0 (7)	0 (7)	0 (7)	0 (7)	0 (7)	0 (7)	0 (7)	0 (7)	0 (7)	0 (7)	0 (7)
152	Amino acid metabolism	Cysteine and methionine metabolism	Methionine salvage pathway	M00034	> 2 (3)	> 2 (3)	> 2 (3)	> 2 (3)	> 2 (3)	> 2 (3)	> 2 (3)	> 2 (3)	> 2 (3)	> 2 (3)	> 2 (3)	> 2 (3)	> 2 (3)	> 2 (3)	> 2 (3)	> 2 (3)	> 2 (3)	> 2 (3)	> 2 (3)
153	Amino acid metabolism	Cysteine and methionine metabolism	Methionine degradation	M00035	2 (2)	> 2 (1)	> 2 (1)	2 (2)	> 2 (1)	> 2 (1)	> 2 (1)	> 2 (1)	> 2 (1)	> 2 (1)	> 2 (1)	> 2 (1)	> 2 (1)	> 2 (1)	> 2 (1)	> 2 (1)	> 2 (1)	> 2 (1)	> 2 (1)
154	Amino acid metabolism	Cysteine and methionine metabolism	Ethylene biosynthesis, methionine => ethylene	M00368	2 (1)	2 (1)	2 (1)	2 (1)	2 (1)	2 (1)	2 (1)	2 (1)	2 (1)	2 (1)	2 (1)	2 (1)	2 (1)	2 (1)	2 (1)	2 (1)	2 (1)	2 (1)	2 (1)
155	Amino acid metabolism	Branched-chain amino acid metabolism	Valine/isoleucine biosynthesis, pyruvate => valine / 2-oxobutanoate => isoleucine	M00019	0 (4)	0 (4)	0 (5)	0 (5)	0 (5)	0 (5)	0 (5)	0 (5)	0 (5)	0 (5)	0 (5)	0 (5)	0 (5)	0 (5)	0 (5)	0 (5)	0 (5)	0 (5)	0 (5)
156	Amino acid metabolism	Branched-chain amino acid metabolism	Isoleucine biosynthesis, pyruvate => 2-oxobutanoate	M00535	1 (3)	1 (3)	1 (3)	1 (3)	1 (3)	1 (3)	1 (3)	1 (3)	1 (3)	1 (3)	1 (3)	1 (3)	1 (3)	1 (3)	1 (3)	1 (3)	1 (3)	1 (3)	1 (3)
157	Amino acid metabolism	Branched-chain amino acid metabolism	Isoleucine biosynthesis, threonine => 2-oxobutanoate => isoleucine	M00570	0 (5)	0 (5)	0 (6)	0 (6)	0 (6)	0 (6)	0 (6)	0 (6)	0 (6)	0 (6)	0 (6)	0 (6)	0 (6)	0 (6)	0 (6)	0 (6)	0 (6)	0 (6)	0 (6)
158	Amino acid metabolism	Branched-chain amino acid metabolism	Leucine biosynthesis, 2-oxoisovalerate => 2-oxoisocaproate	M00432	0 (4)	0 (4)	0 (4)	0 (4)	0 (4)	0 (4)	0 (4)	0 (4)	0 (4)	0 (4)	0 (4)	0 (4)	0 (4)	0 (4)	0 (4)	0 (4)	0 (4)	0 (4)	0 (4)
159	Amino acid metabolism	Branched-chain amino acid metabolism	Leucine degradation, leucine => acetoacetate + acetyl-CoA	M00036	> 2 (2)	> 2 (2)	> 2 (2)	> 2 (2)	> 2 (2)	> 2 (2)	> 2 (2)	> 2 (2)	> 2 (2)	> 2 (2)	> 2 (2)	> 2 (2)	> 2 (2)	> 2 (2)	> 2 (2)	> 2 (2)	> 2 (2)	> 2 (2)	> 2 (2)
160	Amino acid metabolism	Lysine metabolism	Lysine biosynthesis, succinyl-DAP pathway, aspartate => lysine	M00016	2 (7)	2 (7)	2 (7)	2 (7)	2 (7)	2 (7)	2 (7)	2 (7)	2 (7)	2 (7)	2 (7)	2 (7)	2 (7)	2 (7)	> 2 (6)	> 2 (6)	2 (7)	> 2 (6)	2 (7)
161	Amino acid metabolism	Lysine metabolism	Lysine biosynthesis, acetyl-DAP pathway, aspartate => lysine	M00525	2 (7)	2 (7)	2 (7)	2 (7)	2 (7)	2 (7)	2 (7)	2 (7)	2 (7)	2 (7)	2 (7)	2 (7)	2 (7)	2 (7)	1 (8)	1 (8)	1 (8)	1 (8)	2 (7)
162	Amino acid metabolism	Lysine metabolism	Lysine biosynthesis, DAP dehydrogenase pathway, aspartate => lysine	M00526	1 (5)	1 (5)	1 (5)	1 (5)	1 (5)	1 (5)	1 (5)	1 (5)	1 (5)	1 (5)	1 (5)	1 (5)	1 (5)	1 (5)	1 (5)	1 (5)	1 (5)	1 (5)	1 (5)
163	Amino acid metabolism	Lysine metabolism	Lysine biosynthesis, DAP aminotransferase pathway, aspartate => lysine	M00527	2 (5)	2 (5)	2 (5)	2 (5)	2 (5)	2 (5)	2 (5)	2 (5)	2 (5)	2 (5)	2 (5)	2 (5)	2 (5)	2 (5)	2 (5)	2 (5)	2 (5)	2 (5)	2 (5)
164	Amino acid metabolism	Lysine metabolism	Lysine biosynthesis, AAA pathway, 2-oxoglutarate => 2-aminoadipate => lysine	M00030	> 2 (0)	> 2 (0)	> 2 (0)	> 2 (0)	> 2 (0)	> 2 (0)	> 2 (0)	> 2 (0)	> 2 (0)	> 2 (0)	> 2 (0)	> 2 (0)	> 2 (0)	> 2 (0)	> 2 (0)	> 2 (0)	> 2 (0)	> 2 (0)	> 2 (0)
165	Amino acid metabolism	Lysine metabolism	Lysine biosynthesis, 2-oxoglutarate => 2-oxoadipate	M00433	> 2 (0)	> 2 (0)	> 2 (0)	> 2 (0)	> 2 (0)	> 2 (0)	> 2 (0)	> 2 (0)	> 2 (0)	> 2 (0)	> 2 (0)	> 2 (0)	> 2 (0)	> 2 (0)	> 2 (0)	> 2 (0)	> 2 (0)	> 2 (0)	> 2 (0)
166	Amino acid metabolism	Lysine metabolism	Lysine biosynthesis, mediated by LysW, 2-aminoadipate => lysine	M00031	> 2 (0)	> 2 (0)	> 2 (0)	> 2 (0)	> 2 (0)	> 2 (0)	> 2 (0)	> 2 (0)	> 2 (0)	> 2 (0)	> 2 (0)	> 2 (0)	> 2 (0)	> 2 (0)	> 2 (0)	> 2 (0)	> 2 (0)	> 2 (0)	> 2 (0)
167	Amino acid metabolism	Lysine metabolism	Lysine degradation, lysine => saccharopine => acetoacetyl-CoA	M00032	> 2 (1)	> 2 (1)	> 2 (1)	> 2 (1)	> 2 (1)	> 2 (1)	> 2 (1)	> 2 (1)	> 2 (1)	> 2 (1)	> 2 (1)	> 2 (1)	> 2 (1)	> 2 (1)	> 2 (1)	> 2 (1)	> 2 (1)	> 2 (1)	> 2 (1)
168	Amino acid metabolism	Arginine and proline metabolism	Ornithine biosynthesis, glutamate => ornithine	M00028	0 (4)	0 (4)	0 (4)	0 (4)	0 (4)	0 (4)	0 (4)	0 (4)	0 (4)	0 (4)	0 (4)	0 (4)	0 (4)	0 (4)	0 (4)	0 (4)	0 (4)	0 (4)	0 (4)
169	Amino acid metabolism	Arginine and proline metabolism	Ornithine biosynthesis, mediated by LysW, glutamate => ornithine	M00763	> 2 (0)	> 2 (0)	> 2 (0)	> 2 (0)	> 2 (0)	> 2 (0)	> 2 (0)	> 2 (0)	> 2 (0)	> 2 (0)	> 2 (0)	> 2 (0)	> 2 (0)	> 2 (0)	> 2 (0)	> 2 (0)	> 2 (0)	> 2 (0)	> 2 (0)
170	Amino acid metabolism	Arginine and proline metabolism	Arginine biosynthesis, ornithine => arginine	M00844	0 (3)	0 (3)	0 (3)	0 (3)	0 (3)	0 (3)	0 (3)	0 (3)	0 (3)	0 (3)	0 (3)	0 (3)	0 (3)	0 (3)	0 (3)	0 (3)	0 (3)	0 (3)	0 (3)
171	Amino acid metabolism	Arginine and proline metabolism	Arginine biosynthesis, glutamate => acetylcitrulline => arginine	M00845	> 2 (4)	> 2 (4)	> 2 (4)	> 2 (4)	> 2 (4)	> 2 (4)	> 2 (4)	> 2 (4)	> 2 (4)	> 2 (4)	> 2 (4)	> 2 (4)	> 2 (4)	> 2 (4)	> 2 (4)	> 2 (4)	> 2 (4)	> 2 (4)	> 2 (4)
172	Amino acid metabolism	Arginine and proline metabolism	Urea cycle	M00029	2 (3)	2 (3)	2 (3)	2 (3)	2 (3)	2 (3)	2 (3)	2 (3)	2 (3)	2 (3)	2 (3)	2 (3)	2 (3)	2 (3)	2 (3)	2 (3)	2 (3)	2 (3)	2 (3)
173	Amino acid metabolism	Arginine and proline metabolism	Proline biosynthesis, glutamate => proline	M00015	0 (3)	0 (3)	0 (3)	0 (3)	0 (3)	0 (3)	0 (3)	0 (3)	0 (3)	0 (3)	0 (3)	0 (3)	0 (3)	0 (3)	0 (3)	0 (3)	0 (3)	0 (3)	0 (3)
174	Amino acid metabolism	Arginine and proline metabolism	Creatine pathway	M00047	> 2 (0)	> 2 (0)	> 2 (0)	> 2 (0)	> 2 (0)	> 2 (0)	> 2 (0)	> 2 (0)	> 2 (0)	> 2 (0)	> 2 (0)	> 2 (0)	> 2 (0)	> 2 (0)	> 2 (0)	> 2 (0)	> 2 (0)	> 2 (0)	> 2 (0)
175	Amino acid metabolism	Arginine and proline metabolism	Arginine succinyltransferase pathway, arginine => glutamate	M00879	> 2 (0)	> 2 (0)	> 2 (0)	> 2 (0)	> 2 (0)	> 2 (0)	> 2 (0)	> 2 (0)	> 2 (0)	> 2 (0)	> 2 (0)	> 2 (0)	> 2 (0)	> 2 (0)	> 2 (0)	> 2 (0)	> 2 (0)	> 2 (0)	> 2 (0)
176	Amino acid metabolism	Polyamine biosynthesis	Polyamine biosynthesis, arginine => agmatine => putrescine => spermidine	M00133	> 2 (0)	> 2 (0)	> 2 (0)	> 2 (0)	> 2 (0)	> 2 (0)	> 2 (0)	> 2 (0)	> 2 (0)	> 2 (0)	> 2 (0)	> 2 (0)	> 2 (0)	> 2 (0)	> 2 (0)	> 2 (0)	> 2 (0)	> 2 (0)	> 2 (0)
177	Amino acid metabolism	Polyamine biosynthesis	Polyamine biosynthesis, arginine => ornithine => putrescine	M00134	> 2 (0)	> 2 (0)	> 2 (0)	> 2 (0)	> 2 (0)	> 2 (0)	> 2 (0)	> 2 (0)	> 2 (0)	> 2 (0)	> 2 (0)	> 2 (0)	> 2 (0)	> 2 (0)	> 2 (0)	> 2 (0)	> 2 (0)	> 2 (0)	> 2 (0)
178	Amino acid metabolism	Polyamine biosynthesis	GABA biosynthesis, eukaryotes, putrescine => GABA	M00135	2 (1)	2 (1)	2 (1)	2 (1)	2 (1)	2 (1)	2 (1)	2 (1)	2 (1)	2 (1)	2 (1)	2 (1)	2 (1)	2 (1)	2 (1)	2 (1)	2 (1)	2 (1)	2 (1)
179	Amino acid metabolism	Polyamine biosynthesis	GABA biosynthesis, prokaryotes, putrescine => GABA	M00136	> 2 (0)	> 2 (0)	> 2 (0)	> 2 (0)	> 2 (0)	> 2 (0)	> 2 (0)	> 2 (0)	> 2 (0)	> 2 (0)	> 2 (0)	> 2 (0)	> 2 (0)	> 2 (0)	> 2 (0)	> 2 (0)	> 2 (0)	> 2 (0)	> 2 (0)
180	Amino acid metabolism	Histidine metabolism	Histidine biosynthesis, PRPP => histidine (11)	M00026	0 (11)	0 (11)	0 (11)	0 (11)	0 (11)	0 (11)	0 (11)	0 (11)	0 (11)	0 (11)	0 (11)	0 (11)	0 (11)	0 (11)	0 (11)	0 (11)	0 (11)	0 (11)	0 (11)
181	Amino acid metabolism	Histidine metabolism	Histidine degradation, histidine => N-formiminoglutamate => glutamate	M00045	> 2 (0)	> 2 (0)	> 2 (0)	> 2 (0)	> 2 (0)	> 2 (0)	> 2 (0)	> 2 (0)	> 2 (0)	> 2 (0)	> 2 (0)	> 2 (0)	> 2 (0)	> 2 (0)	> 2 (0)	> 2 (0)	> 2 (0)	> 2 (0)	> 2 (0)
182	Amino acid metabolism	Aromatic amino acid metabolism	Shikimate pathway, phosphoenolpyruvate + erythrose-4P => chorismate	M00022	0 (7)	0 (7)	0 (7)	0 (7)	0 (7)	0 (7)	0 (7)	0 (7)	0 (7)	0 (7)	0 (7)	0 (7)	0 (7)	0 (7)	0 (7)	0 (7)	0 (7)	0 (7)	0 (7)
183	Amino acid metabolism	Aromatic amino acid metabolism	Tryptophan biosynthesis, chorismate => tryptophan	M00023	0 (7)	> 2 (0)	> 2 (0)	> 2 (0)	0 (7)	0 (7)	0 (7)	0 (7)	> 2 (0)	0 (7)	0 (7)	0 (7)	0 (7)	0 (7)	0 (7)	0 (7)	0 (7)	0 (7)	0 (7)
184	Amino acid metabolism	Aromatic amino acid metabolism	Phenylalanine biosynthesis, chorismate => phenylalanine	M00024	> 2 (0)	> 2 (0)	> 2 (0)	> 2 (0)	> 2 (0)	> 2 (0)	> 2 (0)	> 2 (0)	> 2 (0)	> 2 (0)	> 2 (0)	> 2 (0)	> 2 (0)	> 2 (0)	> 2 (0)	> 2 (0)	> 2 (0)	> 2 (0)	> 2 (0)
185	Amino acid metabolism	Aromatic amino acid metabolism	Tyrosine biosynthesis, chorismate => tyrosine	M00025	> 2 (1)	> 2 (1)	> 2 (1)	> 2 (1)	> 2 (1)	> 2 (1)	> 2 (1)	> 2 (1)	> 2 (1)	> 2 (1)	> 2 (1)	> 2 (1)	> 2 (1)	> 2 (1)	> 2 (1)	> 2 (1)	> 2 (1)	> 2 (1)	> 2 (1)
186	Amino acid metabolism	Aromatic amino acid metabolism	Tyrosine biosynthesis, prephanate => pretyrosine => tyrosine	M00040	> 2 (0)	> 2 (0)	> 2 (0)	> 2 (0)	> 2 (0)	> 2 (0)	> 2 (0)	> 2 (0)	> 2 (0)	> 2 (0)	> 2 (0)	> 2 (0)	> 2 (0)	> 2 (0)	> 2 (0)	> 2 (0)	> 2 (0)	> 2 (0)	> 2 (0)
187	Amino acid metabolism	Aromatic amino acid metabolism	Catecholamine biosynthesis, tyrosine => dopamine => noradrenaline => adrenaline	M00042	> 2 (0)	> 2 (0)	> 2 (0)	> 2 (0)	> 2 (0)	> 2 (0)	> 2 (0)	> 2 (0)	> 2 (0)	> 2 (0)	> 2 (0)	> 2 (0)	> 2 (0)	> 2 (0)	> 2 (0)	> 2 (0)	> 2 (0)	> 2 (0)	> 2 (0)
188	Amino acid metabolism	Aromatic amino acid metabolism	Thyroid hormone biosynthesis, tyrosine => triiodothyronine/thyroxine	M00043	> 2 (0)	> 2 (0)	> 2 (0)	> 2 (0)	> 2 (0)	> 2 (0)	> 2 (0)	> 2 (0)	> 2 (0)	> 2 (0)	> 2 (0)	> 2 (0)	> 2 (0)	> 2 (0)	> 2 (0)	> 2 (0)	> 2 (0)	> 2 (0)	> 2 (0)
189	Amino acid metabolism	Aromatic amino acid metabolism	Tyrosine degradation, tyrosine => homogentisate	M00044	> 2 (0)	> 2 (0)	> 2 (0)	> 2 (0)	> 2 (0)	> 2 (0)	> 2 (0)	> 2 (0)	> 2 (0)	> 2 (0)	> 2 (0)	> 2 (0)	> 2 (0)	> 2 (0)	> 2 (0)	> 2 (0)	> 2 (0)	> 2 (0)	> 2 (0)
190	Amino acid metabolism	Aromatic amino acid metabolism	Homoprotocatechuate degradation, homoprotocatechuate => 2-oxohept-3-enedioate	M00533	> 2 (0)	> 2 (0)	> 2 (0)	> 2 (0)	> 2 (0)	> 2 (0)	> 2 (0)	> 2 (0)	> 2 (0)	> 2 (0)	> 2 (0)	> 2 (0)	> 2 (0)	> 2 (0)	> 2 (0)	> 2 (0)	> 2 (0)	> 2 (0)	> 2 (0)
191	Amino acid metabolism	Aromatic amino acid metabolism	Trans-cinnamate degradation, trans-cinnamate => acetyl-CoA	M00545	> 2 (0)	> 2 (0)	> 2 (0)	> 2 (0)	> 2 (0)	> 2 (0)	> 2 (0)	> 2 (0)	> 2 (0)	> 2 (0)	> 2 (0)	> 2 (0)	> 2 (0)	> 2 (0)	> 2 (0)	> 2 (0)	> 2 (0)	> 2 (0)	> 2 (0)
192	Amino acid metabolism	Aromatic amino acid metabolism	Melatonin biosynthesis, tryptophan => serotonin => melatonin	M00037	> 2 (0)	> 2 (0)	> 2 (0)	> 2 (0)	> 2 (0)	> 2 (0)	> 2 (0)	> 2 (0)	> 2 (0)	> 2 (0)	> 2 (0)	> 2 (0)	> 2 (0)	> 2 (0)	> 2 (0)	> 2 (0)	> 2 (0)	> 2 (0)	> 2 (0)
193	Amino acid metabolism	Aromatic amino acid metabolism	Tryptophan metabolism, tryptophan => kynurenine => 2-aminomuconate	M00038	> 2 (0)	> 2 (0)	> 2 (0)	> 2 (0)	> 2 (0)	> 2 (0)	> 2 (0)	> 2 (0)	> 2 (0)	> 2 (0)	> 2 (0)	> 2 (0)	> 2 (0)	> 2 (0)	> 2 (0)	> 2 (0)	> 2 (0)	> 2 (0)	> 2 (0)
194	Amino acid metabolism	Other amino acid metabolism	GABA (gamma-Aminobutyrate) shunt	M00027	2 (1)	2 (1)	2 (1)	2 (1)	2 (1)	2 (1)	2 (1)	2 (1)	2 (1)	2 (1)	2 (1)	2 (1)	2 (1)	2 (1)	2 (1)	2 (1)	2 (1)	2 (1)	2 (1)
195	Amino acid metabolism	Other amino acid metabolism	Cyanogenic glycoside biosynthesis, tyrosine => dhurrin	M00369	> 2 (0)	> 2 (0)	> 2 (0)	> 2 (0)	> 2 (0)	> 2 (0)	> 2 (0)	> 2 (0)	> 2 (0)	> 2 (0)	> 2 (0)	> 2 (0)	> 2 (0)	> 2 (0)	> 2 (0)	> 2 (0)	> 2 (0)	> 2 (0)	> 2 (0)
196	Amino acid metabolism	Other amino acid metabolism	Glutathione biosynthesis, glutamate => glutathione	M00118	1 (1)	1 (1)	1 (1)	1 (1)	1 (1)	1 (1)	1 (1)	1 (1)	1 (1)	1 (1)	1 (1)	1 (1)	1 (1)	1 (1)	1 (1)	1 (1)	1 (1)	1 (1)	1 (1)
197	Glycan metabolism	Glycan biosynthesis	N-glycan precursor biosynthesis	M00055	> 2 (0)	> 2 (0)	> 2 (0)	> 2 (0)	> 2 (0)	> 2 (0)	> 2 (0)	> 2 (0)	> 2 (0)	> 2 (0)	> 2 (0)	> 2 (0)	> 2 (0)	> 2 (0)	> 2 (0)	> 2 (0)	> 2 (0)	> 2 (0)	> 2 (0)
198	Glycan metabolism	Glycan biosynthesis	N-glycosylation by oligosaccharyltransferase	M00072	> 2 (0)	> 2 (0)	> 2 (0)	> 2 (0)	> 2 (0)	> 2 (0)	> 2 (0)	> 2 (0)	> 2 (0)	> 2 (0)	> 2 (0)	> 2 (0)	> 2 (0)	> 2 (0)	> 2 (0)	> 2 (0)	> 2 (0)	> 2 (0)	> 2 (0)
199	Glycan metabolism	Glycan biosynthesis	N-glycan precursor trimming	M00073	> 2 (0)	> 2 (0)	> 2 (0)	> 2 (0)	> 2 (0)	> 2 (0)	> 2 (0)	> 2 (0)	> 2 (0)	> 2 (0)	> 2 (0)	> 2 (0)	> 2 (0)	> 2 (0)	> 2 (0)	> 2 (0)	> 2 (0)	> 2 (0)	> 2 (0)
200	Glycan metabolism	Glycan biosynthesis	N-glycan biosynthesis, high-mannose type	M00074	> 2 (0)	> 2 (0)	> 2 (0)	> 2 (0)	> 2 (0)	> 2 (0)	> 2 (0)	> 2 (0)	> 2 (0)	> 2 (0)	> 2 (0)	> 2 (0)	> 2 (0)	> 2 (0)	> 2 (0)	> 2 (0)	> 2 (0)	> 2 (0)	> 2 (0)
201	Glycan metabolism	Glycan biosynthesis	N-glycan biosynthesis, complex type	M00075	> 2 (0)	> 2 (0)	> 2 (0)	> 2 (0)	> 2 (0)	> 2 (0)	> 2 (0)	> 2 (0)	> 2 (0)	> 2 (0)	> 2 (0)	> 2 (0)	> 2 (0)	> 2 (0)	> 2 (0)	> 2 (0)	> 2 (0)	> 2 (0)	> 2 (0)
202	Glycan metabolism	Glycan biosynthesis	O-glycan biosynthesis, mucin type core	M00056	> 2 (0)	> 2 (0)	> 2 (0)	> 2 (0)	> 2 (0)	> 2 (0)	> 2 (0)	> 2 (0)	> 2 (0)	> 2 (0)	> 2 (0)	> 2 (0)	> 2 (0)	> 2 (0)	> 2 (0)	> 2 (0)	> 2 (0)	> 2 (0)	> 2 (0)
203	Glycan metabolism	Glycan biosynthesis	O-glycan biosynthesis, mannose type (core M3)	M00872	> 2 (0)	> 2 (0)	> 2 (0)	> 2 (0)	> 2 (0)	> 2 (0)	> 2 (0)	> 2 (0)	> 2 (0)	> 2 (0)	> 2 (0)	> 2 (0)	> 2 (0)	> 2 (0)	> 2 (0)	> 2 (0)	> 2 (0)	> 2 (0)	> 2 (0)
204	Glycan metabolism	Glycan biosynthesis	GPI-anchor biosynthesis, core oligosaccharide	M00065	> 2 (0)	> 2 (0)	> 2 (0)	> 2 (0)	> 2 (0)	> 2 (0)	> 2 (0)	> 2 (0)	> 2 (0)	> 2 (0)	> 2 (0)	> 2 (0)	> 2 (0)	> 2 (0)	> 2 (0)	> 2 (0)	> 2 (0)	> 2 (0)	> 2 (0)
205	Glycan metabolism	Glycan biosynthesis	Glycosphingolipid biosynthesis, lacto-series, LacCer => Lc4Cer	M00070	> 2 (0)	> 2 (0)	> 2 (0)	> 2 (0)	> 2 (0)	> 2 (0)	> 2 (0)	> 2 (0)	> 2 (0)	> 2 (0)	> 2 (0)	> 2 (0)	> 2 (0)	> 2 (0)	> 2 (0)	> 2 (0)	> 2 (0)	> 2 (0)	> 2 (0)
206	Glycan metabolism	Glycan biosynthesis	Glycosphingolipid biosynthesis, neolacto-series, LacCer => nLc4Cer	M00071	> 2 (0)	> 2 (0)	> 2 (0)	> 2 (0)	> 2 (0)	> 2 (0)	> 2 (0)	> 2 (0)	> 2 (0)	> 2 (0)	> 2 (0)	> 2 (0)	> 2 (0)	> 2 (0)	> 2 (0)	> 2 (0)	> 2 (0)	> 2 (0)	> 2 (0)
207	Glycan metabolism	Glycan biosynthesis	Glycosphingolipid biosynthesis, globo-series, LacCer => Gb4Cer	M00068	> 2 (0)	> 2 (0)	> 2 (0)	> 2 (0)	> 2 (0)	> 2 (0)	> 2 (0)	> 2 (0)	> 2 (0)	> 2 (0)	> 2 (0)	> 2 (0)	> 2 (0)	> 2 (0)	> 2 (0)	> 2 (0)	> 2 (0)	> 2 (0)	> 2 (0)
208	Glycan metabolism	Glycan biosynthesis	Glycosphingolipid biosynthesis, ganglio series, LacCer => GT3	M00069	> 2 (0)	> 2 (0)	> 2 (0)	> 2 (0)	> 2 (0)	> 2 (0)	> 2 (0)	> 2 (0)	> 2 (0)	> 2 (0)	> 2 (0)	> 2 (0)	> 2 (0)	> 2 (0)	> 2 (0)	> 2 (0)	> 2 (0)	> 2 (0)	> 2 (0)
209	Glycan metabolism	Glycosaminoglycan metabolism	Glycosaminoglycan biosynthesis, linkage tetrasaccharide	M00057	> 2 (0)	> 2 (0)	> 2 (0)	> 2 (0)	> 2 (0)	> 2 (0)	> 2 (0)	> 2 (0)	> 2 (0)	> 2 (0)	> 2 (0)	> 2 (0)	> 2 (0)	> 2 (0)	> 2 (0)	> 2 (0)	> 2 (0)	> 2 (0)	> 2 (0)
210	Glycan metabolism	Glycosaminoglycan metabolism	Glycosaminoglycan biosynthesis, chondroitin sulfate backbone	M00058	> 2 (0)	> 2 (0)	> 2 (0)	> 2 (0)	> 2 (0)	> 2 (0)	> 2 (0)	> 2 (0)	> 2 (0)	> 2 (0)	> 2 (0)	> 2 (0)	> 2 (0)	> 2 (0)	> 2 (0)	> 2 (0)	> 2 (0)	> 2 (0)	> 2 (0)
211	Glycan metabolism	Glycosaminoglycan metabolism	Glycosaminoglycan biosynthesis, heparan sulfate backbone	M00059	> 2 (0)	> 2 (0)	> 2 (0)	> 2 (0)	> 2 (0)	> 2 (0)	> 2 (0)	> 2 (0)	> 2 (0)	> 2 (0)	> 2 (0)	> 2 (0)	> 2 (0)	> 2 (0)	> 2 (0)	> 2 (0)	> 2 (0)	> 2 (0)	> 2 (0)
212	Glycan metabolism	Glycosaminoglycan metabolism	Dermatan sulfate degradation	M00076	> 2 (0)	> 2 (0)	> 2 (0)	> 2 (0)	> 2 (0)	> 2 (0)	> 2 (0)	> 2 (0)	> 2 (0)	> 2 (0)	> 2 (0)	> 2 (0)	> 2 (0)	> 2 (0)	> 2 (0)	> 2 (0)	> 2 (0)	> 2 (0)	> 2 (0)
213	Glycan metabolism	Glycosaminoglycan metabolism	Chondroitin sulfate degradation	M00077	> 2 (0)	> 2 (0)	> 2 (0)	> 2 (0)	> 2 (0)	> 2 (0)	> 2 (0)	> 2 (0)	> 2 (0)	> 2 (0)	> 2 (0)	> 2 (0)	> 2 (0)	> 2 (0)	> 2 (0)	> 2 (0)	> 2 (0)	> 2 (0)	> 2 (0)
214	Glycan metabolism	Glycosaminoglycan metabolism	Heparan sulfate degradation	M00078	> 2 (0)	> 2 (0)	> 2 (0)	> 2 (0)	> 2 (0)	> 2 (0)	> 2 (0)	> 2 (0)	> 2 (0)	> 2 (0)	> 2 (0)	> 2 (0)	> 2 (0)	> 2 (0)	> 2 (0)	> 2 (0)	> 2 (0)	> 2 (0)	> 2 (0)
215	Glycan metabolism	Glycosaminoglycan metabolism	Keratan sulfate degradation	M00079	> 2 (0)	> 2 (0)	> 2 (0)	> 2 (0)	> 2 (0)	> 2 (0)	> 2 (0)	> 2 (0)	> 2 (0)	> 2 (0)	> 2 (0)	> 2 (0)	> 2 (0)	> 2 (0)	> 2 (0)	> 2 (0)	> 2 (0)	> 2 (0)	> 2 (0)
216	Glycan metabolism	Lipopolysaccharide metabolism	KDO2-lipid A biosynthesis, Raetz pathway, LpxL-LpxM type	M00060	> 2 (0)	> 2 (0)	> 2 (0)	> 2 (0)	> 2 (0)	> 2 (0)	> 2 (0)	> 2 (0)	> 2 (0)	> 2 (0)	> 2 (0)	> 2 (0)	> 2 (0)	> 2 (0)	> 2 (0)	> 2 (0)	> 2 (0)	> 2 (0)	> 2 (0)
217	Glycan metabolism	Lipopolysaccharide metabolism	KDO2-lipid A biosynthesis, Raetz pathway, non-LpxL-LpxM type	M00866	> 2 (0)	> 2 (0)	> 2 (0)	> 2 (0)	> 2 (0)	> 2 (0)	> 2 (0)	> 2 (0)	> 2 (0)	> 2 (0)	> 2 (0)	> 2 (0)	> 2 (0)	> 2 (0)	> 2 (0)	> 2 (0)	> 2 (0)	> 2 (0)	> 2 (0)
218	Glycan metabolism	Lipopolysaccharide metabolism	KDO2-lipid A modification pathway	M00867	> 2 (0)	> 2 (0)	> 2 (0)	> 2 (0)	> 2 (0)	> 2 (0)	> 2 (0)	> 2 (0)	> 2 (0)	> 2 (0)	> 2 (0)	> 2 (0)	> 2 (0)	> 2 (0)	> 2 (0)	> 2 (0)	> 2 (0)	> 2 (0)	> 2 (0)
219	Glycan metabolism	Lipopolysaccharide metabolism	CMP-KDO biosynthesis	M00063	> 2 (0)	> 2 (0)	> 2 (0)	> 2 (0)	> 2 (0)	> 2 (0)	> 2 (0)	> 2 (0)	> 2 (0)	> 2 (0)	> 2 (0)	> 2 (0)	> 2 (0)	> 2 (0)	> 2 (0)	> 2 (0)	> 2 (0)	> 2 (0)	> 2 (0)
220	Glycan metabolism	Lipopolysaccharide metabolism	ADP-L-glycero-D-manno-heptose biosynthesis	M00064	> 2 (0)	> 2 (0)	> 2 (0)	> 2 (0)	> 2 (0)	> 2 (0)	> 2 (0)	> 2 (0)	> 2 (0)	> 2 (0)	> 2 (0)	> 2 (0)	> 2 (0)	> 2 (0)	> 2 (0)	> 2 (0)	> 2 (0)	> 2 (0)	> 2 (0)
221	Metabolism of cofactors and vitamins	Cofactor and vitamin metabolism	Thiamine biosynthesis, AIR => thiamine-P/thiamine-2P	M00127	2 (3)	2 (3)	2 (3)	2 (3)	2 (3)	2 (3)	2 (3)	2 (3)	2 (3)	2 (3)	2 (3)	2 (3)	2 (3)	2 (3)	2 (3)	2 (3)	2 (3)	2 (3)	2 (3)
222	Metabolism of cofactors and vitamins	Cofactor and vitamin metabolism	Riboflavin biosynthesis, GTP => riboflavin/FMN/FAD	M00125	> 2 (1)	> 2 (1)	> 2 (1)	> 2 (1)	> 2 (1)	> 2 (1)	> 2 (1)	> 2 (1)	> 2 (1)	> 2 (1)	> 2 (1)	> 2 (1)	> 2 (1)	> 2 (1)	> 2 (2)	> 2 (2)	> 2 (2)	> 2 (2)	> 2 (2)
223	Metabolism of cofactors and vitamins	Cofactor and vitamin metabolism	Pyridoxal biosynthesis, erythrose-4P => pyridoxal-5P	M00124	> 2 (1)	> 2 (1)	> 2 (1)	> 2 (1)	> 2 (1)	> 2 (1)	> 2 (1)	> 2 (1)	> 2 (1)	> 2 (1)	> 2 (1)	> 2 (1)	> 2 (1)	> 2 (1)	> 2 (1)	> 2 (1)	> 2 (1)	> 2 (1)	> 2 (1)
224	Metabolism of cofactors and vitamins	Cofactor and vitamin metabolism	NAD biosynthesis, aspartate => NAD	M00115	> 2 (2)	> 2 (2)	> 2 (2)	> 2 (2)	> 2 (2)	> 2 (2)	> 2 (2)	> 2 (2)	> 2 (2)	> 2 (2)	> 2 (2)	> 2 (2)	> 2 (2)	> 2 (2)	> 2 (2)	> 2 (2)	> 2 (2)	> 2 (2)	> 2 (2)
225	Metabolism of cofactors and vitamins	Cofactor and vitamin metabolism	Nicotine degradation, pyridine pathway, nicotine => 2,6-dihydroxypyridine/succinate semialdehyde	M00810	> 2 (0)	> 2 (0)	> 2 (0)	> 2 (0)	> 2 (0)	> 2 (0)	> 2 (0)	> 2 (0)	> 2 (0)	> 2 (0)	> 2 (0)	> 2 (0)	> 2 (0)	> 2 (0)	> 2 (0)	> 2 (0)	> 2 (0)	> 2 (0)	> 2 (0)
226	Metabolism of cofactors and vitamins	Cofactor and vitamin metabolism	Nicotine degradation, pyrrolidine pathway, nicotine => succinate semialdehyde	M00811	> 2 (0)	> 2 (0)	> 2 (0)	> 2 (0)	> 2 (0)	> 2 (0)	> 2 (0)	> 2 (0)	> 2 (0)	> 2 (0)	> 2 (0)	> 2 (0)	> 2 (0)	> 2 (0)	> 2 (0)	> 2 (0)	> 2 (0)	> 2 (0)	> 2 (0)
227	Metabolism of cofactors and vitamins	Cofactor and vitamin metabolism	Nicotinate degradation, nicotinate => fumarate	M00622	> 2 (0)	> 2 (0)	> 2 (0)	> 2 (0)	> 2 (0)	> 2 (0)	> 2 (0)	> 2 (0)	> 2 (0)	> 2 (0)	> 2 (0)	> 2 (0)	> 2 (0)	> 2 (0)	> 2 (0)	> 2 (0)	> 2 (0)	> 2 (0)	> 2 (0)
228	Metabolism of cofactors and vitamins	Cofactor and vitamin metabolism	Pantothenate biosynthesis, valine/L-aspartate => pantothenate	M00119	> 2 (2)	> 2 (2)	> 2 (2)	> 2 (2)	> 2 (2)	> 2 (2)	> 2 (2)	> 2 (2)	> 2 (2)	> 2 (2)	> 2 (2)	> 2 (2)	> 2 (2)	> 2 (2)	> 2 (2)	> 2 (2)	> 2 (2)	> 2 (2)	> 2 (2)
229	Metabolism of cofactors and vitamins	Cofactor and vitamin metabolism	Coenzyme A biosynthesis, pantothenate => CoA	M00120	0 (4)	0 (4)	0 (4)	0 (4)	0 (4)	0 (4)	0 (4)	0 (4)	0 (4)	0 (4)	0 (4)	0 (4)	0 (4)	0 (4)	0 (4)	0 (4)	0 (4)	0 (4)	0 (4)
230	Metabolism of cofactors and vitamins	Cofactor and vitamin metabolism	Pimeloyl-ACP biosynthesis, BioC-BioH pathway, malonyl-ACP => pimeloyl-ACP	M00572	> 2 (3)	> 2 (3)	> 2 (3)	> 2 (3)	> 2 (3)	> 2 (3)	> 2 (3)	> 2 (3)	> 2 (3)	> 2 (3)	> 2 (3)	> 2 (3)	> 2 (3)	> 2 (3)	> 2 (3)	> 2 (3)	> 2 (3)	> 2 (3)	> 2 (3)
231	Metabolism of cofactors and vitamins	Cofactor and vitamin metabolism	Biotin biosynthesis, pimeloyl-ACP/CoA => biotin	M00123	> 2 (0)	> 2 (0)	> 2 (0)	> 2 (0)	> 2 (0)	> 2 (0)	> 2 (0)	> 2 (0)	> 2 (0)	> 2 (0)	> 2 (0)	> 2 (0)	> 2 (0)	> 2 (0)	> 2 (0)	> 2 (0)	> 2 (0)	> 2 (0)	> 2 (0)
232	Metabolism of cofactors and vitamins	Cofactor and vitamin metabolism	Biotin biosynthesis, BioI pathway, long-chain-acyl-ACP => pimeloyl-ACP => biotin	M00573	> 2 (0)	> 2 (0)	> 2 (0)	> 2 (0)	> 2 (0)	> 2 (0)	> 2 (0)	> 2 (0)	> 2 (0)	> 2 (0)	> 2 (0)	> 2 (0)	> 2 (0)	> 2 (0)	> 2 (0)	> 2 (0)	> 2 (0)	> 2 (0)	> 2 (0)
233	Metabolism of cofactors and vitamins	Cofactor and vitamin metabolism	Biotin biosynthesis, BioW pathway, pimelate => pimeloyl-CoA => biotin	M00577	> 2 (0)	> 2 (0)	> 2 (0)	> 2 (0)	> 2 (0)	> 2 (0)	> 2 (0)	> 2 (0)	> 2 (0)	> 2 (0)	> 2 (0)	> 2 (0)	> 2 (0)	> 2 (0)	> 2 (0)	> 2 (0)	> 2 (0)	> 2 (0)	> 2 (0)
234	Metabolism of cofactors and vitamins	Cofactor and vitamin metabolism	Tetrahydrofolate biosynthesis, GTP => THF	M00126	> 2 (2)	> 2 (2)	> 2 (2)	> 2 (2)	> 2 (2)	> 2 (2)	> 2 (2)	> 2 (2)	> 2 (2)	> 2 (2)	> 2 (2)	> 2 (2)	> 2 (2)	> 2 (2)	> 2 (2)	> 2 (2)	> 2 (2)	> 2 (2)	2 (3)
235	Metabolism of cofactors and vitamins	Cofactor and vitamin metabolism	Tetrahydrofolate biosynthesis, mediated by ribA and trpF, GTP => THF	M00840	> 2 (1)	> 2 (1)	> 2 (1)	> 2 (1)	> 2 (1)	> 2 (1)	> 2 (1)	> 2 (1)	> 2 (1)	> 2 (1)	> 2 (1)	> 2 (1)	> 2 (1)	> 2 (1)	> 2 (1)	> 2 (1)	> 2 (1)	> 2 (1)	> 2 (1)
236	Metabolism of cofactors and vitamins	Cofactor and vitamin metabolism	Tetrahydrofolate biosynthesis, mediated by PTPS, GTP => THF	M00841	> 2 (1)	> 2 (1)	> 2 (1)	> 2 (1)	> 2 (1)	> 2 (1)	> 2 (1)	> 2 (1)	> 2 (1)	> 2 (1)	> 2 (1)	> 2 (1)	> 2 (1)	> 2 (1)	> 2 (1)	> 2 (1)	> 2 (1)	> 2 (1)	> 2 (2)
237	Metabolism of cofactors and vitamins	Cofactor and vitamin metabolism	Tetrahydrobiopterin biosynthesis, GTP => BH4	M00842	> 2 (0)	> 2 (0)	> 2 (0)	> 2 (0)	> 2 (0)	> 2 (0)	> 2 (0)	> 2 (0)	> 2 (0)	> 2 (0)	> 2 (0)	> 2 (0)	> 2 (0)	> 2 (0)	> 2 (0)	> 2 (0)	> 2 (0)	> 2 (0)	2 (1)
238	Metabolism of cofactors and vitamins	Cofactor and vitamin metabolism	L-threo-Tetrahydrobiopterin biosynthesis, GTP => L-threo-BH4	M00843	> 2 (0)	> 2 (0)	> 2 (0)	> 2 (0)	> 2 (0)	> 2 (0)	> 2 (0)	> 2 (0)	> 2 (0)	> 2 (0)	> 2 (0)	> 2 (0)	> 2 (0)	> 2 (0)	> 2 (0)	> 2 (0)	> 2 (0)	> 2 (0)	2 (1)
239	Metabolism of cofactors and vitamins	Cofactor and vitamin metabolism	Molybdenum cofactor biosynthesis, GTP => molybdenum cofactor	M00880	> 2 (0)	> 2 (0)	> 2 (0)	> 2 (0)	> 2 (0)	> 2 (0)	> 2 (0)	> 2 (0)	> 2 (0)	> 2 (0)	> 2 (0)	> 2 (0)	> 2 (0)	> 2 (0)	> 2 (0)	> 2 (0)	> 2 (0)	> 2 (0)	> 2 (0)
240	Metabolism of cofactors and vitamins	Cofactor and vitamin metabolism	C1-unit interconversion, prokaryotes	M00140	0 (3)	0 (3)	0 (3)	0 (3)	0 (3)	0 (3)	0 (3)	0 (3)	0 (3)	0 (3)	0 (3)	0 (3)	0 (3)	0 (3)	0 (3)	0 (3)	0 (3)	0 (3)	0 (3)
241	Metabolism of cofactors and vitamins	Cofactor and vitamin metabolism	C1-unit interconversion, eukaryotes	M00141	1 (1)	1 (1)	1 (1)	1 (1)	1 (1)	1 (1)	1 (1)	1 (1)	1 (1)	1 (1)	1 (1)	1 (1)	1 (1)	1 (1)	1 (1)	1 (1)	1 (1)	1 (1)	1 (1)
242	Metabolism of cofactors and vitamins	Cofactor and vitamin metabolism	Heme biosynthesis, animals and fungi, glycine => heme	M00868	> 2 (1)	> 2 (0)	> 2 (0)	> 2 (1)	> 2 (0)	> 2 (0)	> 2 (0)	> 2 (0)	> 2 (1)	> 2 (0)	> 2 (0)	> 2 (0)	> 2 (0)	> 2 (0)	> 2 (0)	> 2 (0)	> 2 (0)	> 2 (0)	> 2 (0)
243	Metabolism of cofactors and vitamins	Cofactor and vitamin metabolism	Heme biosynthesis, plants and bacteria, glutamate => heme	M00121	> 2 (1)	> 2 (0)	> 2 (0)	> 2 (1)	> 2 (0)	> 2 (0)	> 2 (0)	> 2 (0)	> 2 (1)	> 2 (0)	> 2 (0)	> 2 (0)	> 2 (0)	> 2 (0)	> 2 (0)	> 2 (0)	> 2 (0)	> 2 (0)	> 2 (0)
244	Metabolism of cofactors and vitamins	Cofactor and vitamin metabolism	Siroheme biosynthesis, glutamate => siroheme	M00846	> 2 (0)	> 2 (0)	> 2 (0)	> 2 (0)	> 2 (0)	> 2 (0)	> 2 (0)	> 2 (0)	> 2 (0)	> 2 (0)	> 2 (0)	> 2 (0)	> 2 (0)	> 2 (0)	> 2 (0)	> 2 (0)	> 2 (0)	> 2 (0)	> 2 (0)
245	Metabolism of cofactors and vitamins	Cofactor and vitamin metabolism	Heme biosynthesis, archaea, siroheme => heme	M00847	> 2 (0)	> 2 (0)	> 2 (0)	> 2 (0)	> 2 (0)	> 2 (0)	> 2 (0)	> 2 (0)	> 2 (0)	> 2 (0)	> 2 (0)	> 2 (0)	> 2 (0)	> 2 (0)	> 2 (0)	> 2 (0)	> 2 (0)	> 2 (0)	> 2 (0)
246	Metabolism of cofactors and vitamins	Cofactor and vitamin metabolism	Cobalamin biosynthesis, cobinamide => cobalamin	M00122	> 2 (0)	> 2 (0)	> 2 (0)	> 2 (0)	> 2 (0)	> 2 (0)	> 2 (0)	> 2 (0)	> 2 (0)	> 2 (0)	> 2 (0)	> 2 (0)	> 2 (0)	> 2 (0)	> 2 (0)	> 2 (0)	> 2 (0)	> 2 (0)	> 2 (0)
247	Metabolism of cofactors and vitamins	Cofactor and vitamin metabolism	Coenzyme F430 biosynthesis, sirohydrochlorin => coenzyme F430	M00836	> 2 (0)	> 2 (0)	> 2 (0)	> 2 (0)	> 2 (0)	> 2 (0)	> 2 (0)	> 2 (0)	> 2 (0)	> 2 (0)	> 2 (0)	> 2 (0)	> 2 (0)	> 2 (0)	> 2 (0)	> 2 (0)	> 2 (0)	> 2 (0)	> 2 (0)
248	Metabolism of cofactors and vitamins	Cofactor and vitamin metabolism	Ubiquinone biosynthesis, prokaryotes, chorismate => ubiquinone	M00117	> 2 (1)	> 2 (1)	> 2 (1)	> 2 (1)	> 2 (1)	> 2 (1)	> 2 (1)	> 2 (1)	> 2 (1)	> 2 (1)	> 2 (1)	> 2 (1)	> 2 (1)	> 2 (1)	> 2 (1)	> 2 (1)	> 2 (1)	> 2 (1)	> 2 (1)
249	Metabolism of cofactors and vitamins	Cofactor and vitamin metabolism	Ubiquinone biosynthesis, eukaryotes, 4-hydroxybenzoate => ubiquinone	M00128	> 2 (0)	> 2 (0)	> 2 (0)	> 2 (0)	> 2 (0)	> 2 (0)	> 2 (0)	> 2 (0)	> 2 (0)	> 2 (0)	> 2 (0)	> 2 (0)	> 2 (0)	> 2 (0)	> 2 (0)	> 2 (0)	> 2 (0)	> 2 (0)	> 2 (0)
250	Metabolism of cofactors and vitamins	Cofactor and vitamin metabolism	Menaquinone biosynthesis, chorismate => menaquinol	M00116	1 (8)	1 (8)	1 (8)	1 (8)	1 (8)	1 (8)	1 (8)	1 (8)	1 (8)	1 (8)	1 (8)	1 (8)	1 (8)	1 (8)	1 (8)	1 (8)	1 (8)	1 (8)	1 (8)
251	Metabolism of cofactors and vitamins	Cofactor and vitamin metabolism	Tocopherol/tocotorienol biosynthesis	M00112	> 2 (0)	> 2 (0)	> 2 (0)	> 2 (0)	> 2 (0)	> 2 (0)	> 2 (0)	> 2 (0)	> 2 (0)	> 2 (0)	> 2 (0)	> 2 (0)	> 2 (0)	> 2 (0)	> 2 (0)	> 2 (0)	> 2 (0)	> 2 (0)	> 2 (0)
252	Biosynthesis of terpenoids and polyketides	Terpenoid backbone biosynthesis	C5 isoprenoid biosynthesis, mevalonate pathway	M00095	2 (5)	2 (5)	2 (5)	2 (5)	2 (5)	2 (5)	2 (5)	2 (5)	2 (5)	2 (5)	2 (5)	2 (5)	2 (5)	2 (5)	2 (5)	> 2 (4)	2 (5)	2 (5)	2 (5)
253	Biosynthesis of terpenoids and polyketides	Terpenoid backbone biosynthesis	C5 isoprenoid biosynthesis, mevalonate pathway, archaea	M00849	> 2 (4)	> 2 (4)	> 2 (4)	> 2 (4)	> 2 (4)	> 2 (4)	> 2 (4)	> 2 (4)	> 2 (4)	> 2 (4)	> 2 (4)	> 2 (4)	> 2 (4)	> 2 (4)	> 2 (4)	> 2 (4)	> 2 (4)	> 2 (4)	> 2 (4)
254	Biosynthesis of terpenoids and polyketides	Terpenoid backbone biosynthesis	C5 isoprenoid biosynthesis, non-mevalonate pathway	M00096	> 2 (2)	> 2 (1)	> 2 (1)	> 2 (1)	> 2 (1)	> 2 (1)	> 2 (1)	> 2 (1)	> 2 (1)	> 2 (2)	> 2 (1)	> 2 (1)	> 2 (1)	> 2 (1)	> 2 (1)	> 2 (1)	> 2 (1)	> 2 (1)	> 2 (1)
255	Biosynthesis of terpenoids and polyketides	Terpenoid backbone biosynthesis	C10-C20 isoprenoid biosynthesis, bacteria	M00364	0 (2)	0 (2)	0 (2)	0 (2)	0 (2)	0 (2)	0 (2)	0 (2)	0 (2)	0 (2)	0 (2)	0 (2)	0 (2)	0 (2)	0 (2)	0 (2)	0 (2)	0 (2)	0 (2)
256	Biosynthesis of terpenoids and polyketides	Terpenoid backbone biosynthesis	C10-C20 isoprenoid biosynthesis, archaea	M00365	1 (1)	1 (1)	1 (1)	1 (1)	1 (1)	1 (1)	1 (1)	1 (1)	1 (1)	1 (1)	1 (1)	1 (1)	1 (1)	1 (1)	1 (1)	1 (1)	1 (1)	1 (1)	1 (1)
257	Biosynthesis of terpenoids and polyketides	Terpenoid backbone biosynthesis	C10-C20 isoprenoid biosynthesis, plants	M00366	2 (2)	2 (2)	2 (2)	2 (2)	2 (2)	2 (2)	2 (2)	2 (2)	2 (2)	2 (2)	2 (2)	2 (2)	2 (2)	2 (2)	2 (2)	2 (2)	2 (2)	2 (2)	2 (2)
258	Biosynthesis of terpenoids and polyketides	Terpenoid backbone biosynthesis	C10-C20 isoprenoid biosynthesis, non-plant eukaryotes	M00367	2 (1)	2 (1)	2 (1)	2 (1)	2 (1)	2 (1)	2 (1)	2 (1)	2 (1)	2 (1)	2 (1)	2 (1)	2 (1)	2 (1)	2 (1)	2 (1)	2 (1)	2 (1)	2 (1)
259	Biosynthesis of terpenoids and polyketides	Other terpenoid biosynthesis	beta-Carotene biosynthesis, GGAP => beta-carotene	M00097	> 2 (0)	> 2 (0)	> 2 (0)	> 2 (0)	> 2 (0)	> 2 (0)	> 2 (0)	> 2 (0)	> 2 (0)	> 2 (0)	> 2 (0)	> 2 (0)	> 2 (0)	> 2 (0)	> 2 (0)	> 2 (0)	> 2 (0)	> 2 (0)	> 2 (0)
260	Biosynthesis of terpenoids and polyketides	Other terpenoid biosynthesis	Abscisic acid biosynthesis, beta-carotene => abscisic acid	M00372	> 2 (0)	> 2 (0)	> 2 (0)	> 2 (0)	> 2 (0)	> 2 (0)	> 2 (0)	> 2 (0)	> 2 (0)	> 2 (0)	> 2 (0)	> 2 (0)	> 2 (0)	> 2 (0)	> 2 (0)	> 2 (0)	> 2 (0)	> 2 (0)	> 2 (0)
261	Biosynthesis of terpenoids and polyketides	Other terpenoid biosynthesis	Castasterone biosynthesis, campesterol => castasterone	M00371	> 2 (0)	> 2 (0)	> 2 (0)	> 2 (0)	> 2 (0)	> 2 (0)	> 2 (0)	> 2 (0)	> 2 (0)	> 2 (0)	> 2 (0)	> 2 (0)	> 2 (0)	> 2 (0)	> 2 (0)	> 2 (0)	> 2 (0)	> 2 (0)	> 2 (0)
262	Biosynthesis of terpenoids and polyketides	Macrolide biosynthesis	Tylosin biosynthesis, methylmalonyl-CoA + malonyl-CoA => tylactone => tylosin	M00773	> 2 (0)	> 2 (0)	> 2 (0)	> 2 (0)	> 2 (0)	> 2 (0)	> 2 (0)	> 2 (0)	> 2 (0)	> 2 (0)	> 2 (0)	> 2 (0)	> 2 (0)	> 2 (0)	> 2 (0)	> 2 (0)	> 2 (0)	> 2 (0)	> 2 (0)
263	Biosynthesis of terpenoids and polyketides	Macrolide biosynthesis	Erythromycin biosynthesis, propanoyl-CoA + methylmalonyl-CoA => deoxyerythronolide B => erythromycin A/B	M00774	> 2 (0)	> 2 (0)	> 2 (0)	> 2 (0)	> 2 (0)	> 2 (0)	> 2 (0)	> 2 (0)	> 2 (0)	> 2 (0)	> 2 (0)	> 2 (0)	> 2 (0)	> 2 (0)	> 2 (0)	> 2 (0)	> 2 (0)	> 2 (0)	> 2 (0)
264	Biosynthesis of terpenoids and polyketides	Macrolide biosynthesis	Oleandomycin biosynthesis, malonyl-CoA + methylmalonyl-CoA => 8,8a-deoxyoleandolide => oleandomycin	M00775	> 2 (0)	> 2 (0)	> 2 (0)	> 2 (0)	> 2 (0)	> 2 (0)	> 2 (0)	> 2 (0)	> 2 (0)	> 2 (0)	> 2 (0)	> 2 (0)	> 2 (0)	> 2 (0)	> 2 (0)	> 2 (0)	> 2 (0)	> 2 (0)	> 2 (0)
265	Biosynthesis of terpenoids and polyketides	Macrolide biosynthesis	Pikromycin/methymycin biosynthesis, methylmalonyl-CoA + malonyl-CoA => narbonolide/10-deoxymethynolide => pikromycin/methymycin	M00776	> 2 (0)	> 2 (0)	> 2 (0)	> 2 (0)	> 2 (0)	> 2 (0)	> 2 (0)	> 2 (0)	> 2 (0)	> 2 (0)	> 2 (0)	> 2 (0)	> 2 (0)	> 2 (0)	> 2 (0)	> 2 (0)	> 2 (0)	> 2 (0)	> 2 (0)
266	Biosynthesis of terpenoids and polyketides	Macrolide biosynthesis	Avermectin biosynthesis, 2-methylbutanoyl-CoA/isobutyryl-CoA => 6,8a-Seco-6,8a-deoxy-5-oxoavermectin 1a/1b aglycone => avermectin A1a/B1a/A1b/B1b	M00777	> 2 (0)	> 2 (0)	> 2 (0)	> 2 (0)	> 2 (0)	> 2 (0)	> 2 (0)	> 2 (0)	> 2 (0)	> 2 (0)	> 2 (0)	> 2 (0)	> 2 (0)	> 2 (0)	> 2 (0)	> 2 (0)	> 2 (0)	> 2 (0)	> 2 (0)
267	Biosynthesis of terpenoids and polyketides	Enediyne biosynthesis	9-membered enediyne core biosynthesis, malonyl-CoA => 3-hydroxyhexadeca-4,6,8,10,12,14-hexaenoyl-ACP => 9-membered enediyne core	M00824	> 2 (0)	> 2 (0)	> 2 (0)	> 2 (0)	> 2 (0)	> 2 (0)	> 2 (0)	> 2 (0)	> 2 (0)	> 2 (0)	> 2 (0)	> 2 (0)	> 2 (0)	> 2 (0)	> 2 (0)	> 2 (0)	> 2 (0)	> 2 (0)	> 2 (0)
268	Biosynthesis of terpenoids and polyketides	Enediyne biosynthesis	10-membered enediyne core biosynthesis, malonyl-CoA => 3-hydroxyhexadeca-4,6,8,10,12,14-hexaenoyl-ACP => 10-membered enediyne core	M00825	> 2 (0)	> 2 (0)	> 2 (0)	> 2 (0)	> 2 (0)	> 2 (0)	> 2 (0)	> 2 (0)	> 2 (0)	> 2 (0)	> 2 (0)	> 2 (0)	> 2 (0)	> 2 (0)	> 2 (0)	> 2 (0)	> 2 (0)	> 2 (0)	> 2 (0)
269	Biosynthesis of terpenoids and polyketides	Enediyne biosynthesis	C-1027 benzoxazolinate moiety biosynthesis, chorismate => benzoxazolinyl-CoA	M00826	> 2 (0)	> 2 (0)	> 2 (0)	> 2 (0)	> 2 (0)	> 2 (0)	> 2 (0)	> 2 (0)	> 2 (0)	> 2 (0)	> 2 (0)	> 2 (0)	> 2 (0)	> 2 (0)	> 2 (0)	> 2 (0)	> 2 (0)	> 2 (0)	> 2 (0)
270	Biosynthesis of terpenoids and polyketides	Enediyne biosynthesis	C-1027 beta-amino acid moiety biosynthesis, tyrosine => 3-chloro-4,5-dihydroxy-beta-phenylalanyl-PCP	M00827	> 2 (0)	> 2 (0)	> 2 (0)	> 2 (0)	> 2 (0)	> 2 (0)	> 2 (0)	> 2 (0)	> 2 (0)	> 2 (0)	> 2 (0)	> 2 (0)	> 2 (0)	> 2 (0)	> 2 (0)	> 2 (0)	> 2 (0)	> 2 (0)	> 2 (0)
271	Biosynthesis of terpenoids and polyketides	Enediyne biosynthesis	Maduropeptin beta-hydroxy acid moiety biosynthesis, tyrosine => 3-(4-hydroxyphenyl)-3-oxopropanoyl-PCP	M00828	> 2 (0)	> 2 (0)	> 2 (0)	> 2 (0)	> 2 (0)	> 2 (0)	> 2 (0)	> 2 (0)	> 2 (0)	> 2 (0)	> 2 (0)	> 2 (0)	> 2 (0)	> 2 (0)	> 2 (0)	> 2 (0)	> 2 (0)	> 2 (0)	> 2 (0)
272	Biosynthesis of terpenoids and polyketides	Enediyne biosynthesis	3,6-Dimethylsalicylyl-CoA biosynthesis, malonyl-CoA => 6-methylsalicylate => 3,6-dimethylsalicylyl-CoA	M00829	> 2 (0)	> 2 (0)	> 2 (0)	> 2 (0)	> 2 (0)	> 2 (0)	> 2 (0)	> 2 (0)	> 2 (0)	> 2 (0)	> 2 (0)	> 2 (0)	> 2 (0)	> 2 (0)	> 2 (0)	> 2 (0)	> 2 (0)	> 2 (0)	> 2 (0)
273	Biosynthesis of terpenoids and polyketides	Enediyne biosynthesis	Neocarzinostatin naphthoate moiety biosynthesis, malonyl-CoA => 2-hydroxy-5-methyl-1-naphthoate => 2-hydroxy-7-methoxy-5-methyl-1-naphthoyl-CoA	M00830	> 2 (0)	> 2 (0)	> 2 (0)	> 2 (0)	> 2 (0)	> 2 (0)	> 2 (0)	> 2 (0)	> 2 (0)	> 2 (0)	> 2 (0)	> 2 (0)	> 2 (0)	> 2 (0)	> 2 (0)	> 2 (0)	> 2 (0)	> 2 (0)	> 2 (0)
274	Biosynthesis of terpenoids and polyketides	Enediyne biosynthesis	Kedarcidin 2-hydroxynaphthoate moiety biosynthesis, malonyl-CoA => 3,6,8-trihydroxy-2-naphthoate => 3-hydroxy-7,8-dimethoxy-6-isopropoxy-2-naphthoyl-CoA	M00831	> 2 (0)	> 2 (0)	> 2 (0)	> 2 (0)	> 2 (0)	> 2 (0)	> 2 (0)	> 2 (0)	> 2 (0)	> 2 (0)	> 2 (0)	> 2 (0)	> 2 (0)	> 2 (0)	> 2 (0)	> 2 (0)	> 2 (0)	> 2 (0)	> 2 (0)
275	Biosynthesis of terpenoids and polyketides	Enediyne biosynthesis	Kedarcidin 2-aza-3-chloro-beta-tyrosine moiety biosynthesis, azatyrosine => 2-aza-3-chloro-beta-tyrosyl-PCP	M00832	> 2 (0)	> 2 (0)	> 2 (0)	> 2 (0)	> 2 (0)	> 2 (0)	> 2 (0)	> 2 (0)	> 2 (0)	> 2 (0)	> 2 (0)	> 2 (0)	> 2 (0)	> 2 (0)	> 2 (0)	> 2 (0)	> 2 (0)	> 2 (0)	> 2 (0)
276	Biosynthesis of terpenoids and polyketides	Enediyne biosynthesis	Calicheamicin orsellinate moiety biosynthesis, malonyl-CoA => orsellinate-ACP => 5-iodo-2,3-dimethoxyorsellinate-ACP	M00834	> 2 (0)	> 2 (0)	> 2 (0)	> 2 (0)	> 2 (0)	> 2 (0)	> 2 (0)	> 2 (0)	> 2 (0)	> 2 (0)	> 2 (0)	> 2 (0)	> 2 (0)	> 2 (0)	> 2 (0)	> 2 (0)	> 2 (0)	> 2 (0)	> 2 (0)
277	Biosynthesis of terpenoids and polyketides	Enediyne biosynthesis	Calicheamicin biosynthesis, calicheamicinone => calicheamicin	M00833	> 2 (0)	> 2 (0)	> 2 (0)	> 2 (0)	> 2 (0)	> 2 (0)	> 2 (0)	> 2 (0)	> 2 (0)	> 2 (0)	> 2 (0)	> 2 (0)	> 2 (0)	> 2 (0)	> 2 (0)	> 2 (0)	> 2 (0)	> 2 (0)	> 2 (0)
278	Biosynthesis of terpenoids and polyketides	Type II polyketide biosynthesis	Type II polyketide backbone biosynthesis, acyl-CoA + malonyl-CoA => polyketide	M00778	2 (0)	2 (0)	2 (0)	2 (0)	2 (0)	2 (0)	2 (0)	2 (0)	2 (0)	2 (0)	2 (0)	2 (0)	2 (0)	2 (0)	2 (0)	2 (0)	2 (0)	2 (0)	2 (0)
279	Biosynthesis of terpenoids and polyketides	Type II polyketide biosynthesis	Dihydrokalafungin biosynthesis, octaketide => dihydrokalafungin	M00779	> 2 (0)	> 2 (0)	> 2 (0)	> 2 (0)	> 2 (0)	> 2 (0)	> 2 (0)	> 2 (0)	> 2 (0)	> 2 (0)	> 2 (0)	> 2 (0)	> 2 (0)	> 2 (0)	> 2 (0)	> 2 (0)	> 2 (0)	> 2 (0)	> 2 (0)
280	Biosynthesis of terpenoids and polyketides	Type II polyketide biosynthesis	Tetracycline/oxytetracycline biosynthesis, pretetramide => tetracycline/oxytetracycline	M00780	> 2 (0)	> 2 (0)	> 2 (0)	> 2 (0)	> 2 (0)	> 2 (0)	> 2 (0)	> 2 (0)	> 2 (0)	> 2 (0)	> 2 (0)	> 2 (0)	> 2 (0)	> 2 (0)	> 2 (0)	> 2 (0)	> 2 (0)	> 2 (0)	> 2 (0)
281	Biosynthesis of terpenoids and polyketides	Type II polyketide biosynthesis	Chlortetracycline biosynthesis, pretetramide => chlortetracycline	M00823	> 2 (0)	> 2 (0)	> 2 (0)	> 2 (0)	> 2 (0)	> 2 (0)	> 2 (0)	> 2 (0)	> 2 (0)	> 2 (0)	> 2 (0)	> 2 (0)	> 2 (0)	> 2 (0)	> 2 (0)	> 2 (0)	> 2 (0)	> 2 (0)	> 2 (0)
282	Biosynthesis of terpenoids and polyketides	Type II polyketide biosynthesis	Nogalavinone/aklavinone biosynthesis, deoxynogalonate/deoxyaklanonate => nogalavinone/aklavinone	M00781	> 2 (0)	> 2 (0)	> 2 (0)	> 2 (0)	> 2 (0)	> 2 (0)	> 2 (0)	> 2 (0)	> 2 (0)	> 2 (0)	> 2 (0)	> 2 (0)	> 2 (0)	> 2 (0)	> 2 (0)	> 2 (0)	> 2 (0)	> 2 (0)	> 2 (0)
283	Biosynthesis of terpenoids and polyketides	Type II polyketide biosynthesis	Mithramycin biosynthesis, 4-demethylpremithramycinone => mithramycin	M00782	> 2 (0)	> 2 (0)	> 2 (0)	> 2 (0)	> 2 (0)	> 2 (0)	> 2 (0)	> 2 (0)	> 2 (0)	> 2 (0)	> 2 (0)	> 2 (0)	> 2 (0)	> 2 (0)	> 2 (0)	> 2 (0)	> 2 (0)	> 2 (0)	> 2 (0)
284	Biosynthesis of terpenoids and polyketides	Type II polyketide biosynthesis	Tetracenomycin C/8-demethyltetracenomycin C biosynthesis, tetracenomycin F2 => tetracenomycin C/8-demethyltetracenomycin C	M00783	> 2 (0)	> 2 (0)	> 2 (0)	> 2 (0)	> 2 (0)	> 2 (0)	> 2 (0)	> 2 (0)	> 2 (0)	> 2 (0)	> 2 (0)	> 2 (0)	> 2 (0)	> 2 (0)	> 2 (0)	> 2 (0)	> 2 (0)	> 2 (0)	> 2 (0)
285	Biosynthesis of terpenoids and polyketides	Type II polyketide biosynthesis	Elloramycin biosynthesis, 8-demethyltetracenomycin C => elloramycin A	M00784	> 2 (0)	> 2 (0)	> 2 (0)	> 2 (0)	> 2 (0)	> 2 (0)	> 2 (0)	> 2 (0)	> 2 (0)	> 2 (0)	> 2 (0)	> 2 (0)	> 2 (0)	> 2 (0)	> 2 (0)	> 2 (0)	> 2 (0)	> 2 (0)	> 2 (0)
286	Biosynthesis of terpenoids and polyketides	Polyketide sugar unit biosynthesis	dTDP-L-rhamnose biosynthesis	M00793	0 (4)	> 2 (0)	> 2 (0)	> 2 (0)	> 2 (0)	0 (4)	0 (4)	0 (4)	> 2 (0)	0 (4)	0 (4)	0 (4)	> 2 (0)	0 (4)	> 2 (0)	0 (4)	0 (4)	0 (4)	0 (4)
287	Biosynthesis of terpenoids and polyketides	Polyketide sugar unit biosynthesis	dTDP-6-deoxy-D-allose biosynthesis	M00794	> 2 (0)	> 2 (0)	> 2 (0)	> 2 (0)	> 2 (0)	> 2 (0)	> 2 (0)	> 2 (0)	> 2 (0)	> 2 (0)	> 2 (0)	> 2 (0)	> 2 (0)	> 2 (0)	> 2 (0)	> 2 (0)	> 2 (0)	> 2 (0)	> 2 (0)
288	Biosynthesis of terpenoids and polyketides	Polyketide sugar unit biosynthesis	dTDP-beta-L-noviose biosynthesis	M00795	> 2 (0)	> 2 (0)	> 2 (0)	> 2 (0)	> 2 (0)	> 2 (0)	> 2 (0)	> 2 (0)	> 2 (0)	> 2 (0)	> 2 (0)	> 2 (0)	> 2 (0)	> 2 (0)	> 2 (0)	> 2 (0)	> 2 (0)	> 2 (0)	> 2 (0)
289	Biosynthesis of terpenoids and polyketides	Polyketide sugar unit biosynthesis	dTDP-D-mycaminose biosynthesis	M00796	> 2 (0)	> 2 (0)	> 2 (0)	> 2 (0)	> 2 (0)	> 2 (0)	> 2 (0)	> 2 (0)	> 2 (0)	> 2 (0)	> 2 (0)	> 2 (0)	> 2 (0)	> 2 (0)	> 2 (0)	> 2 (0)	> 2 (0)	> 2 (0)	> 2 (0)
290	Biosynthesis of terpenoids and polyketides	Polyketide sugar unit biosynthesis	dTDP-D-desosamine biosynthesis	M00797	> 2 (0)	> 2 (0)	> 2 (0)	> 2 (0)	> 2 (0)	> 2 (0)	> 2 (0)	> 2 (0)	> 2 (0)	> 2 (0)	> 2 (0)	> 2 (0)	> 2 (0)	> 2 (0)	> 2 (0)	> 2 (0)	> 2 (0)	> 2 (0)	> 2 (0)
291	Biosynthesis of terpenoids and polyketides	Polyketide sugar unit biosynthesis	dTDP-L-mycarose biosynthesis	M00798	> 2 (0)	> 2 (0)	> 2 (0)	> 2 (0)	> 2 (0)	> 2 (0)	> 2 (0)	> 2 (0)	> 2 (0)	> 2 (0)	> 2 (0)	> 2 (0)	> 2 (0)	> 2 (0)	> 2 (0)	> 2 (0)	> 2 (0)	> 2 (0)	> 2 (0)
292	Biosynthesis of terpenoids and polyketides	Polyketide sugar unit biosynthesis	dTDP-L-oleandrose biosynthesis	M00799	> 2 (0)	> 2 (0)	> 2 (0)	> 2 (0)	> 2 (0)	> 2 (0)	> 2 (0)	> 2 (0)	> 2 (0)	> 2 (0)	> 2 (0)	> 2 (0)	> 2 (0)	> 2 (0)	> 2 (0)	> 2 (0)	> 2 (0)	> 2 (0)	> 2 (0)
293	Biosynthesis of terpenoids and polyketides	Polyketide sugar unit biosynthesis	dTDP-L-megosamine biosynthesis	M00800	> 2 (0)	> 2 (0)	> 2 (0)	> 2 (0)	> 2 (0)	> 2 (0)	> 2 (0)	> 2 (0)	> 2 (0)	> 2 (0)	> 2 (0)	> 2 (0)	> 2 (0)	> 2 (0)	> 2 (0)	> 2 (0)	> 2 (0)	> 2 (0)	> 2 (0)
294	Biosynthesis of terpenoids and polyketides	Polyketide sugar unit biosynthesis	dTDP-L-olivose biosynthesis	M00801	> 2 (0)	> 2 (0)	> 2 (0)	> 2 (0)	> 2 (0)	> 2 (0)	> 2 (0)	> 2 (0)	> 2 (0)	> 2 (0)	> 2 (0)	> 2 (0)	> 2 (0)	> 2 (0)	> 2 (0)	> 2 (0)	> 2 (0)	> 2 (0)	> 2 (0)
295	Biosynthesis of terpenoids and polyketides	Polyketide sugar unit biosynthesis	dTDP-D-forosamine biosynthesis	M00802	> 2 (0)	> 2 (0)	> 2 (0)	> 2 (0)	> 2 (0)	> 2 (0)	> 2 (0)	> 2 (0)	> 2 (0)	> 2 (0)	> 2 (0)	> 2 (0)	> 2 (0)	> 2 (0)	> 2 (0)	> 2 (0)	> 2 (0)	> 2 (0)	> 2 (0)
296	Biosynthesis of terpenoids and polyketides	Polyketide sugar unit biosynthesis	dTDP-D-angolosamine biosynthesis	M00803	> 2 (0)	> 2 (0)	> 2 (0)	> 2 (0)	> 2 (0)	> 2 (0)	> 2 (0)	> 2 (0)	> 2 (0)	> 2 (0)	> 2 (0)	> 2 (0)	> 2 (0)	> 2 (0)	> 2 (0)	> 2 (0)	> 2 (0)	> 2 (0)	> 2 (0)
297	Biosynthesis of other secondary metabolites	beta-Lactam biosynthesis	Penicillin biosynthesis, aminoadipate + cycteine + valine => penicillin	M00672	> 2 (0)	> 2 (0)	> 2 (0)	> 2 (0)	> 2 (0)	> 2 (0)	> 2 (0)	> 2 (0)	> 2 (0)	> 2 (0)	> 2 (0)	> 2 (0)	> 2 (0)	> 2 (0)	> 2 (0)	> 2 (0)	> 2 (0)	> 2 (0)	> 2 (0)
298	Biosynthesis of other secondary metabolites	beta-Lactam biosynthesis	Cephamycin C biosynthesis, aminoadipate + cycteine + valine => cephamycin C	M00673	> 2 (0)	> 2 (0)	> 2 (0)	> 2 (0)	> 2 (0)	> 2 (0)	> 2 (0)	> 2 (0)	> 2 (0)	> 2 (0)	> 2 (0)	> 2 (0)	> 2 (0)	> 2 (0)	> 2 (0)	> 2 (0)	> 2 (0)	> 2 (0)	> 2 (0)
299	Biosynthesis of other secondary metabolites	beta-Lactam biosynthesis	Carbapenem-3-carboxylate biosynthesis, pyrroline-5-carboxylate + malonyl-CoA => carbapenem-3-carboxylate	M00675	> 2 (0)	> 2 (0)	> 2 (0)	> 2 (0)	> 2 (0)	> 2 (0)	> 2 (0)	> 2 (0)	> 2 (0)	> 2 (0)	> 2 (0)	> 2 (0)	> 2 (0)	> 2 (0)	> 2 (0)	> 2 (0)	> 2 (0)	> 2 (0)	> 2 (0)
300	Biosynthesis of other secondary metabolites	beta-Lactam biosynthesis	Nocardicin A biosynthesis, L-pHPG + arginine + serine => nocardicin A	M00736	> 2 (0)	> 2 (0)	> 2 (0)	> 2 (0)	> 2 (0)	> 2 (0)	> 2 (0)	> 2 (0)	> 2 (0)	> 2 (0)	> 2 (0)	> 2 (0)	> 2 (0)	> 2 (0)	> 2 (0)	> 2 (0)	> 2 (0)	> 2 (0)	> 2 (0)
301	Biosynthesis of other secondary metabolites	beta-Lactam biosynthesis	Clavaminate biosynthesis, arginine + glyceraldehyde-3P => clavaminate	M00674	> 2 (0)	> 2 (0)	> 2 (0)	> 2 (0)	> 2 (0)	> 2 (0)	> 2 (0)	> 2 (0)	> 2 (0)	> 2 (0)	> 2 (0)	> 2 (0)	> 2 (0)	> 2 (0)	> 2 (0)	> 2 (0)	> 2 (0)	> 2 (0)	> 2 (0)
302	Biosynthesis of other secondary metabolites	Biosynthesis of other secondary metabolites	Monolignol biosynthesis, phenylalanine/tyrosine => monolignol	M00039	> 2 (0)	> 2 (0)	> 2 (0)	> 2 (0)	> 2 (0)	> 2 (0)	> 2 (0)	> 2 (0)	> 2 (0)	> 2 (0)	> 2 (0)	> 2 (0)	> 2 (0)	> 2 (0)	> 2 (0)	> 2 (0)	> 2 (0)	> 2 (0)	> 2 (0)
303	Biosynthesis of other secondary metabolites	Biosynthesis of other secondary metabolites	Flavanone biosynthesis, phenylalanine => naringenin	M00137	> 2 (0)	> 2 (0)	> 2 (0)	> 2 (0)	> 2 (0)	> 2 (0)	> 2 (0)	> 2 (0)	> 2 (0)	> 2 (0)	> 2 (0)	> 2 (0)	> 2 (0)	> 2 (0)	> 2 (0)	> 2 (0)	> 2 (0)	> 2 (0)	> 2 (0)
304	Biosynthesis of other secondary metabolites	Biosynthesis of other secondary metabolites	Flavonoid biosynthesis, naringenin => pelargonidin	M00138	> 2 (0)	> 2 (0)	> 2 (0)	> 2 (0)	> 2 (0)	> 2 (0)	> 2 (0)	> 2 (0)	> 2 (0)	> 2 (0)	> 2 (0)	> 2 (0)	> 2 (0)	> 2 (0)	> 2 (0)	> 2 (0)	> 2 (0)	> 2 (0)	> 2 (0)
305	Biosynthesis of other secondary metabolites	Biosynthesis of other secondary metabolites	Paspaline biosynthesis, geranylgeranyl-PP + indoleglycerol phosphate => paspaline	M00661	> 2 (0)	> 2 (0)	> 2 (0)	> 2 (0)	> 2 (0)	> 2 (0)	> 2 (0)	> 2 (0)	> 2 (0)	> 2 (0)	> 2 (0)	> 2 (0)	> 2 (0)	> 2 (0)	> 2 (0)	> 2 (0)	> 2 (0)	> 2 (0)	> 2 (0)
306	Biosynthesis of other secondary metabolites	Biosynthesis of other secondary metabolites	Glucosinolate biosynthesis, tryptophan => glucobrassicin	M00370	> 2 (0)	> 2 (0)	> 2 (0)	> 2 (0)	> 2 (0)	> 2 (0)	> 2 (0)	> 2 (0)	> 2 (0)	> 2 (0)	> 2 (0)	> 2 (0)	> 2 (0)	> 2 (0)	> 2 (0)	> 2 (0)	> 2 (0)	> 2 (0)	> 2 (0)
307	Biosynthesis of other secondary metabolites	Biosynthesis of other secondary metabolites	Acarbose biosynthesis, sedoheptulopyranose-7P => acarbose	M00814	> 2 (0)	> 2 (0)	> 2 (0)	> 2 (0)	> 2 (0)	> 2 (0)	> 2 (0)	> 2 (0)	> 2 (0)	> 2 (0)	> 2 (0)	> 2 (0)	> 2 (0)	> 2 (0)	> 2 (0)	> 2 (0)	> 2 (0)	> 2 (0)	> 2 (0)
308	Biosynthesis of other secondary metabolites	Biosynthesis of other secondary metabolites	Validamycin A biosynthesis, sedoheptulopyranose-7P => validamycin A	M00815	> 2 (0)	> 2 (0)	> 2 (0)	> 2 (0)	> 2 (0)	> 2 (0)	> 2 (0)	> 2 (0)	> 2 (0)	> 2 (0)	> 2 (0)	> 2 (0)	> 2 (0)	> 2 (0)	> 2 (0)	> 2 (0)	> 2 (0)	> 2 (0)	> 2 (0)
309	Biosynthesis of other secondary metabolites	Biosynthesis of other secondary metabolites	Fumitremorgin alkaloid biosynthesis, tryptophan + proline => fumitremorgin C/A	M00786	> 2 (0)	> 2 (0)	> 2 (0)	> 2 (0)	> 2 (0)	> 2 (0)	> 2 (0)	> 2 (0)	> 2 (0)	> 2 (0)	> 2 (0)	> 2 (0)	> 2 (0)	> 2 (0)	> 2 (0)	> 2 (0)	> 2 (0)	> 2 (0)	> 2 (0)
310	Biosynthesis of other secondary metabolites	Biosynthesis of other secondary metabolites	Rebeccamycin biosynthesis, tryptophan => rebeccamycin	M00789	> 2 (0)	> 2 (0)	> 2 (0)	> 2 (0)	> 2 (0)	> 2 (0)	> 2 (0)	> 2 (0)	> 2 (0)	> 2 (0)	> 2 (0)	> 2 (0)	> 2 (0)	> 2 (0)	> 2 (0)	> 2 (0)	> 2 (0)	> 2 (0)	> 2 (0)
311	Biosynthesis of other secondary metabolites	Biosynthesis of other secondary metabolites	Pyrrolnitrin biosynthesis, tryptophan => pyrrolnitrin	M00790	> 2 (0)	> 2 (0)	> 2 (0)	> 2 (0)	> 2 (0)	> 2 (0)	> 2 (0)	> 2 (0)	> 2 (0)	> 2 (0)	> 2 (0)	> 2 (0)	> 2 (0)	> 2 (0)	> 2 (0)	> 2 (0)	> 2 (0)	> 2 (0)	> 2 (0)
312	Biosynthesis of other secondary metabolites	Biosynthesis of other secondary metabolites	Staurosporine biosynthesis, tryptophan => staurosporine	M00805	> 2 (0)	> 2 (0)	> 2 (0)	> 2 (0)	> 2 (0)	> 2 (0)	> 2 (0)	> 2 (0)	> 2 (0)	> 2 (0)	> 2 (0)	> 2 (0)	> 2 (0)	> 2 (0)	> 2 (0)	> 2 (0)	> 2 (0)	> 2 (0)	> 2 (0)
313	Biosynthesis of other secondary metabolites	Biosynthesis of other secondary metabolites	Violacein biosynthesis, tryptophan => violacein	M00808	> 2 (0)	> 2 (0)	> 2 (0)	> 2 (0)	> 2 (0)	> 2 (0)	> 2 (0)	> 2 (0)	> 2 (0)	> 2 (0)	> 2 (0)	> 2 (0)	> 2 (0)	> 2 (0)	> 2 (0)	> 2 (0)	> 2 (0)	> 2 (0)	> 2 (0)
314	Biosynthesis of other secondary metabolites	Biosynthesis of other secondary metabolites	Pyocyanine biosynthesis, chorismate => pyocyanine	M00835	> 2 (0)	> 2 (0)	> 2 (0)	> 2 (0)	> 2 (0)	> 2 (0)	> 2 (0)	> 2 (0)	> 2 (0)	> 2 (0)	> 2 (0)	> 2 (0)	> 2 (0)	> 2 (0)	> 2 (0)	> 2 (0)	> 2 (0)	> 2 (0)	> 2 (0)
315	Biosynthesis of other secondary metabolites	Biosynthesis of other secondary metabolites	Prodigiosin biosynthesis, L-proline => prodigiosin	M00837	> 2 (0)	> 2 (0)	> 2 (0)	> 2 (0)	> 2 (0)	> 2 (0)	> 2 (0)	> 2 (0)	> 2 (0)	> 2 (0)	> 2 (0)	> 2 (0)	> 2 (0)	> 2 (0)	> 2 (0)	> 2 (0)	> 2 (0)	> 2 (0)	> 2 (0)
316	Biosynthesis of other secondary metabolites	Biosynthesis of other secondary metabolites	Undecylprodigiosin biosynthesis, L-proline => undecylprodigiosin	M00838	> 2 (0)	> 2 (0)	> 2 (0)	> 2 (0)	> 2 (0)	> 2 (0)	> 2 (0)	> 2 (0)	> 2 (0)	> 2 (0)	> 2 (0)	> 2 (0)	> 2 (0)	> 2 (0)	> 2 (0)	> 2 (0)	> 2 (0)	> 2 (0)	> 2 (0)
317	Biosynthesis of other secondary metabolites	Biosynthesis of other secondary metabolites	Kanosamine biosynthesis glucose 6-phosphate => kanosamine	M00877	> 2 (0)	> 2 (0)	> 2 (0)	> 2 (0)	> 2 (0)	> 2 (0)	> 2 (0)	> 2 (0)	> 2 (0)	> 2 (0)	> 2 (0)	> 2 (0)	> 2 (0)	> 2 (0)	> 2 (0)	> 2 (0)	> 2 (0)	> 2 (0)	> 2 (0)
318	Biosynthesis of other secondary metabolites	Biosynthesis of other secondary metabolites	Cycloserine biosynthesis, arginine/serine => cycloserine	M00785	> 2 (0)	> 2 (0)	> 2 (0)	> 2 (0)	> 2 (0)	> 2 (0)	> 2 (0)	> 2 (0)	> 2 (0)	> 2 (0)	> 2 (0)	> 2 (0)	> 2 (0)	> 2 (0)	> 2 (0)	> 2 (0)	> 2 (0)	> 2 (0)	> 2 (0)
319	Biosynthesis of other secondary metabolites	Biosynthesis of other secondary metabolites	Bacilysin biosynthesis, prephenate => bacilysin	M00787	> 2 (0)	> 2 (0)	> 2 (0)	> 2 (0)	> 2 (0)	> 2 (0)	> 2 (0)	> 2 (0)	> 2 (0)	> 2 (0)	> 2 (0)	> 2 (0)	> 2 (0)	> 2 (0)	> 2 (0)	> 2 (0)	> 2 (0)	> 2 (0)	> 2 (0)
320	Biosynthesis of other secondary metabolites	Biosynthesis of other secondary metabolites	Aurachin biosynthesis, anthranilate => aurachin A	M00848	> 2 (1)	> 2 (1)	> 2 (1)	> 2 (1)	> 2 (1)	> 2 (1)	> 2 (1)	> 2 (1)	> 2 (1)	> 2 (1)	> 2 (1)	> 2 (1)	> 2 (1)	> 2 (1)	> 2 (1)	> 2 (1)	> 2 (1)	> 2 (1)	> 2 (1)
321	Biosynthesis of other secondary metabolites	Biosynthesis of other secondary metabolites	Terpentecin biosynthesis, GGAP => terpentecin	M00788	> 2 (0)	> 2 (0)	> 2 (0)	> 2 (0)	> 2 (0)	> 2 (0)	> 2 (0)	> 2 (0)	> 2 (0)	> 2 (0)	> 2 (0)	> 2 (0)	> 2 (0)	> 2 (0)	> 2 (0)	> 2 (0)	> 2 (0)	> 2 (0)	> 2 (0)
322	Biosynthesis of other secondary metabolites	Biosynthesis of other secondary metabolites	Pentalenolactone biosynthesis, farnesyl-PP => pentalenolactone	M00819	> 2 (0)	> 2 (0)	> 2 (0)	> 2 (0)	> 2 (0)	> 2 (0)	> 2 (0)	> 2 (0)	> 2 (0)	> 2 (0)	> 2 (0)	> 2 (0)	> 2 (0)	> 2 (0)	> 2 (0)	> 2 (0)	> 2 (0)	> 2 (0)	> 2 (0)
323	Biosynthesis of other secondary metabolites	Biosynthesis of other secondary metabolites	Staphyloferrin A biosynthesis, L-ornithine => staphyloferrin A	M00876	> 2 (0)	> 2 (0)	> 2 (0)	> 2 (0)	> 2 (0)	> 2 (0)	> 2 (0)	> 2 (0)	> 2 (0)	> 2 (0)	> 2 (0)	> 2 (0)	> 2 (0)	> 2 (0)	> 2 (0)	> 2 (0)	> 2 (0)	> 2 (0)	> 2 (0)
324	Biosynthesis of other secondary metabolites	Biosynthesis of other secondary metabolites	Staphyloferrin B biosynthesis, L-serine => staphyloferrin B	M00875	> 2 (0)	> 2 (0)	> 2 (0)	> 2 (0)	> 2 (0)	> 2 (0)	> 2 (0)	> 2 (0)	> 2 (0)	> 2 (0)	> 2 (0)	> 2 (0)	> 2 (0)	> 2 (0)	> 2 (0)	> 2 (0)	> 2 (0)	> 2 (0)	> 2 (0)
325	Xenobiotics biodegradation	Aromatics degradation	Toluene degradation, toluene => benzoate	M00538	> 2 (0)	> 2 (0)	> 2 (0)	> 2 (0)	> 2 (0)	> 2 (0)	> 2 (0)	> 2 (0)	> 2 (0)	> 2 (0)	> 2 (0)	> 2 (0)	> 2 (0)	> 2 (0)	> 2 (0)	> 2 (0)	> 2 (0)	> 2 (0)	> 2 (0)
326	Xenobiotics biodegradation	Aromatics degradation	Xylene degradation, xylene => methylbenzoate	M00537	> 2 (0)	> 2 (0)	> 2 (0)	> 2 (0)	> 2 (0)	> 2 (0)	> 2 (0)	> 2 (0)	> 2 (0)	> 2 (0)	> 2 (0)	> 2 (0)	> 2 (0)	> 2 (0)	> 2 (0)	> 2 (0)	> 2 (0)	> 2 (0)	> 2 (0)
327	Xenobiotics biodegradation	Aromatics degradation	Cymene degradation, p-cymene => p-cumate	M00419	> 2 (0)	> 2 (0)	> 2 (0)	> 2 (0)	> 2 (0)	> 2 (0)	> 2 (0)	> 2 (0)	> 2 (0)	> 2 (0)	> 2 (0)	> 2 (0)	> 2 (0)	> 2 (0)	> 2 (0)	> 2 (0)	> 2 (0)	> 2 (0)	> 2 (0)
328	Xenobiotics biodegradation	Aromatics degradation	Benzene/toluene degradation, benzene => catechol / toluene => 3-methylcatechol	M00547	> 2 (0)	> 2 (0)	> 2 (0)	> 2 (0)	> 2 (0)	> 2 (0)	> 2 (0)	> 2 (0)	> 2 (0)	> 2 (0)	> 2 (0)	> 2 (0)	> 2 (0)	> 2 (0)	> 2 (0)	> 2 (0)	> 2 (0)	> 2 (0)	> 2 (0)
329	Xenobiotics biodegradation	Aromatics degradation	Benzene degradation, benzene => catechol	M00548	> 2 (0)	> 2 (0)	> 2 (0)	> 2 (0)	> 2 (0)	> 2 (0)	> 2 (0)	> 2 (0)	> 2 (0)	> 2 (0)	> 2 (0)	> 2 (0)	> 2 (0)	> 2 (0)	> 2 (0)	> 2 (0)	> 2 (0)	> 2 (0)	> 2 (0)
330	Xenobiotics biodegradation	Aromatics degradation	Benzoate degradation, benzoate => catechol / methylbenzoate => methylcatechol	M00551	> 2 (0)	> 2 (0)	> 2 (0)	> 2 (0)	> 2 (0)	> 2 (0)	> 2 (0)	> 2 (0)	> 2 (0)	> 2 (0)	> 2 (0)	> 2 (0)	> 2 (0)	> 2 (0)	> 2 (0)	> 2 (0)	> 2 (0)	> 2 (0)	> 2 (0)
331	Xenobiotics biodegradation	Aromatics degradation	Anthranilate degradation, anthranilate => catechol	M00637	> 2 (0)	> 2 (0)	> 2 (0)	> 2 (0)	> 2 (0)	> 2 (0)	> 2 (0)	> 2 (0)	> 2 (0)	> 2 (0)	> 2 (0)	> 2 (0)	> 2 (0)	> 2 (0)	> 2 (0)	> 2 (0)	> 2 (0)	> 2 (0)	> 2 (0)
332	Xenobiotics biodegradation	Aromatics degradation	Catechol ortho-cleavage, catechol => 3-oxoadipate	M00568	> 2 (0)	> 2 (0)	> 2 (0)	> 2 (0)	> 2 (0)	> 2 (0)	> 2 (0)	> 2 (0)	> 2 (0)	> 2 (0)	> 2 (0)	> 2 (0)	> 2 (0)	> 2 (0)	> 2 (0)	> 2 (0)	> 2 (0)	> 2 (0)	> 2 (0)
333	Xenobiotics biodegradation	Aromatics degradation	Catechol meta-cleavage, catechol => acetyl-CoA / 4-methylcatechol => propanoyl-CoA	M00569	> 2 (1)	> 2 (1)	> 2 (1)	> 2 (1)	> 2 (1)	> 2 (1)	> 2 (1)	> 2 (1)	> 2 (1)	> 2 (1)	> 2 (1)	> 2 (1)	> 2 (1)	> 2 (1)	> 2 (1)	> 2 (1)	> 2 (1)	> 2 (1)	> 2 (1)
334	Xenobiotics biodegradation	Aromatics degradation	Cumate degradation, p-cumate => 2-oxopent-4-enoate + 2-methylpropanoate	M00539	> 2 (0)	> 2 (0)	> 2 (0)	> 2 (0)	> 2 (0)	> 2 (0)	> 2 (0)	> 2 (0)	> 2 (0)	> 2 (0)	> 2 (0)	> 2 (0)	> 2 (0)	> 2 (0)	> 2 (0)	> 2 (0)	> 2 (0)	> 2 (0)	> 2 (0)
335	Xenobiotics biodegradation	Aromatics degradation	Biphenyl degradation, biphenyl => 2-oxopent-4-enoate + benzoate	M00543	> 2 (0)	> 2 (0)	> 2 (0)	> 2 (0)	> 2 (0)	> 2 (0)	> 2 (0)	> 2 (0)	> 2 (0)	> 2 (0)	> 2 (0)	> 2 (0)	> 2 (0)	> 2 (0)	> 2 (0)	> 2 (0)	> 2 (0)	> 2 (0)	> 2 (0)
336	Xenobiotics biodegradation	Aromatics degradation	Carbazole degradation, carbazole => 2-oxopent-4-enoate + anthranilate	M00544	> 2 (0)	> 2 (0)	> 2 (0)	> 2 (0)	> 2 (0)	> 2 (0)	> 2 (0)	> 2 (0)	> 2 (0)	> 2 (0)	> 2 (0)	> 2 (0)	> 2 (0)	> 2 (0)	> 2 (0)	> 2 (0)	> 2 (0)	> 2 (0)	> 2 (0)
337	Xenobiotics biodegradation	Aromatics degradation	Toluene degradation, anaerobic, toluene => benzoyl-CoA	M00418	> 2 (0)	> 2 (0)	> 2 (0)	> 2 (0)	> 2 (0)	> 2 (0)	> 2 (0)	> 2 (0)	> 2 (0)	> 2 (0)	> 2 (0)	> 2 (0)	> 2 (0)	> 2 (0)	> 2 (0)	> 2 (0)	> 2 (0)	> 2 (0)	> 2 (0)
338	Xenobiotics biodegradation	Aromatics degradation	Benzoyl-CoA degradation, benzoyl-CoA => 3-hydroxypimeloyl-CoA	M00541	> 2 (0)	> 2 (0)	> 2 (0)	> 2 (0)	> 2 (0)	> 2 (0)	> 2 (0)	> 2 (0)	> 2 (0)	> 2 (0)	> 2 (0)	> 2 (0)	> 2 (0)	> 2 (0)	> 2 (0)	> 2 (0)	> 2 (0)	> 2 (0)	> 2 (0)
339	Xenobiotics biodegradation	Aromatics degradation	Benzoate degradation, cyclohexanecarboxylic acid =>pimeloyl-CoA	M00540	> 2 (0)	> 2 (0)	> 2 (0)	> 2 (0)	> 2 (0)	> 2 (0)	> 2 (0)	> 2 (0)	> 2 (0)	> 2 (0)	> 2 (0)	> 2 (0)	> 2 (0)	> 2 (0)	> 2 (0)	> 2 (0)	> 2 (0)	> 2 (0)	> 2 (0)
340	Xenobiotics biodegradation	Aromatics degradation	Naphthalene degradation, naphthalene => salicylate	M00534	> 2 (0)	> 2 (0)	> 2 (0)	> 2 (0)	> 2 (0)	> 2 (0)	> 2 (0)	> 2 (0)	> 2 (0)	> 2 (0)	> 2 (0)	> 2 (0)	> 2 (0)	> 2 (0)	> 2 (0)	> 2 (0)	> 2 (0)	> 2 (0)	> 2 (0)
341	Xenobiotics biodegradation	Aromatics degradation	Salicylate degradation, salicylate => gentisate	M00638	> 2 (0)	> 2 (0)	> 2 (0)	> 2 (0)	> 2 (0)	> 2 (0)	> 2 (0)	> 2 (0)	> 2 (0)	> 2 (0)	> 2 (0)	> 2 (0)	> 2 (0)	> 2 (0)	> 2 (0)	> 2 (0)	> 2 (0)	> 2 (0)	> 2 (0)
342	Xenobiotics biodegradation	Aromatics degradation	Terephthalate degradation, terephthalate => 3,4-dihydroxybenzoate	M00624	> 2 (0)	> 2 (0)	> 2 (0)	> 2 (0)	> 2 (0)	> 2 (0)	> 2 (0)	> 2 (0)	> 2 (0)	> 2 (0)	> 2 (0)	> 2 (0)	> 2 (0)	> 2 (0)	> 2 (0)	> 2 (0)	> 2 (0)	> 2 (0)	> 2 (0)
343	Xenobiotics biodegradation	Aromatics degradation	Phthalate degradation, phthalate => protocatechuate	M00623	> 2 (0)	> 2 (0)	> 2 (0)	> 2 (0)	> 2 (0)	> 2 (0)	> 2 (0)	> 2 (0)	> 2 (0)	> 2 (0)	> 2 (0)	> 2 (0)	> 2 (0)	> 2 (0)	> 2 (0)	> 2 (0)	> 2 (0)	> 2 (0)	> 2 (0)
344	Xenobiotics biodegradation	Aromatics degradation	Phthalate degradation, phthalate => protocatechuate	M00636	> 2 (0)	> 2 (0)	> 2 (0)	> 2 (0)	> 2 (0)	> 2 (0)	> 2 (0)	> 2 (0)	> 2 (0)	> 2 (0)	> 2 (0)	> 2 (0)	> 2 (0)	> 2 (0)	> 2 (0)	> 2 (0)	> 2 (0)	> 2 (0)	> 2 (0)
345	Xenobiotics biodegradation	Aromatics degradation	Phenylacetate degradation, phenylaxetate => acetyl-CoA/succinyl-CoA	M00878	> 2 (0)	> 2 (0)	> 2 (0)	> 2 (0)	> 2 (0)	> 2 (0)	> 2 (0)	> 2 (0)	> 2 (0)	> 2 (0)	> 2 (0)	> 2 (0)	> 2 (0)	> 2 (0)	> 2 (0)	> 2 (0)	> 2 (0)	> 2 (0)	> 2 (0)
346	Gene set	Pathogenicity	Vibrio cholerae pathogenicity signature, toxin coregulated pilus	M00852	> 2 (0)	> 2 (0)	> 2 (0)	> 2 (0)	> 2 (0)	> 2 (0)	> 2 (0)	> 2 (0)	> 2 (0)	> 2 (0)	> 2 (0)	> 2 (0)	> 2 (0)	> 2 (0)	> 2 (0)	> 2 (0)	> 2 (0)	> 2 (0)	> 2 (0)
347	Gene set	Pathogenicity	Vibrio cholerae pathogenicity signature, cholera toxins	M00850	> 2 (0)	> 2 (0)	> 2 (0)	> 2 (0)	> 2 (0)	> 2 (0)	> 2 (0)	> 2 (0)	> 2 (0)	> 2 (0)	> 2 (0)	> 2 (0)	> 2 (0)	> 2 (0)	> 2 (0)	> 2 (0)	> 2 (0)	> 2 (0)	> 2 (0)
348	Gene set	Pathogenicity	EHEC/EPEC pathogenicity signature, T3SS and effectors	M00542	> 2 (0)	> 2 (0)	> 2 (0)	> 2 (0)	> 2 (0)	> 2 (0)	> 2 (0)	> 2 (0)	> 2 (0)	> 2 (0)	> 2 (0)	> 2 (0)	> 2 (0)	> 2 (0)	> 2 (0)	> 2 (0)	> 2 (0)	> 2 (0)	> 2 (0)
349	Gene set	Pathogenicity	EHEC pathogenicity signature, Shiga toxin	M00363	> 2 (0)	> 2 (0)	> 2 (0)	> 2 (0)	> 2 (0)	> 2 (0)	> 2 (0)	> 2 (0)	> 2 (0)	> 2 (0)	> 2 (0)	> 2 (0)	> 2 (0)	> 2 (0)	> 2 (0)	> 2 (0)	> 2 (0)	> 2 (0)	> 2 (0)
350	Gene set	Pathogenicity	ETEC pathogenicity signature, colonization factors	M00853	> 2 (0)	> 2 (0)	> 2 (0)	> 2 (0)	> 2 (0)	> 2 (0)	> 2 (0)	> 2 (0)	> 2 (0)	> 2 (0)	> 2 (0)	> 2 (0)	> 2 (0)	> 2 (0)	> 2 (0)	> 2 (0)	> 2 (0)	> 2 (0)	> 2 (0)
351	Gene set	Pathogenicity	ETEC pathogenicity signature, heat-labile and heat-stable enterotoxins	M00576	> 2 (0)	> 2 (0)	> 2 (0)	> 2 (0)	> 2 (0)	> 2 (0)	> 2 (0)	> 2 (0)	> 2 (0)	> 2 (0)	> 2 (0)	> 2 (0)	> 2 (0)	> 2 (0)	> 2 (0)	> 2 (0)	> 2 (0)	> 2 (0)	> 2 (0)
352	Gene set	Pathogenicity	Salmonella enterica pathogenicity signature, typhoid toxin	M00856	> 2 (0)	> 2 (0)	> 2 (0)	> 2 (0)	> 2 (0)	> 2 (0)	> 2 (0)	> 2 (0)	> 2 (0)	> 2 (0)	> 2 (0)	> 2 (0)	> 2 (0)	> 2 (0)	> 2 (0)	> 2 (0)	> 2 (0)	> 2 (0)	> 2 (0)
353	Gene set	Pathogenicity	Salmonella enterica pathogenicity signature, Vi antigen	M00857	> 2 (0)	> 2 (0)	> 2 (0)	> 2 (0)	> 2 (0)	> 2 (0)	> 2 (0)	> 2 (0)	> 2 (0)	> 2 (0)	> 2 (0)	> 2 (0)	> 2 (0)	> 2 (0)	> 2 (0)	> 2 (0)	> 2 (0)	> 2 (0)	> 2 (0)
354	Gene set	Pathogenicity	Pertussis pathogenicity signature, T1SS	M00575	> 2 (0)	> 2 (0)	> 2 (0)	> 2 (0)	> 2 (0)	> 2 (0)	> 2 (0)	> 2 (0)	> 2 (0)	> 2 (0)	> 2 (0)	> 2 (0)	> 2 (0)	> 2 (0)	> 2 (0)	> 2 (0)	> 2 (0)	> 2 (0)	> 2 (0)
355	Gene set	Pathogenicity	Pertussis pathogenicity signature, pertussis toxin	M00574	> 2 (0)	> 2 (0)	> 2 (0)	> 2 (0)	> 2 (0)	> 2 (0)	> 2 (0)	> 2 (0)	> 2 (0)	> 2 (0)	> 2 (0)	> 2 (0)	> 2 (0)	> 2 (0)	> 2 (0)	> 2 (0)	> 2 (0)	> 2 (0)	> 2 (0)
356	Gene set	Pathogenicity	Helicobacter pylori pathogenicity signature, cagA pathogenicity island	M00564	> 2 (0)	> 2 (0)	> 2 (0)	> 2 (0)	> 2 (0)	> 2 (0)	> 2 (0)	> 2 (0)	> 2 (0)	> 2 (0)	> 2 (0)	> 2 (0)	> 2 (0)	> 2 (0)	> 2 (0)	> 2 (0)	> 2 (0)	> 2 (0)	> 2 (0)
357	Gene set	Pathogenicity	Bacillus anthracis pathogenicity signature, anthrax toxin	M00859	> 2 (0)	> 2 (0)	> 2 (0)	> 2 (0)	> 2 (0)	> 2 (0)	> 2 (0)	> 2 (0)	> 2 (0)	> 2 (0)	> 2 (0)	> 2 (0)	> 2 (0)	> 2 (0)	> 2 (0)	> 2 (0)	> 2 (0)	> 2 (0)	> 2 (0)
358	Gene set	Pathogenicity	Bacillus anthracis pathogenicity signature, polyglutamic acid capsule biosynthesis	M00860	> 2 (0)	> 2 (0)	> 2 (0)	> 2 (0)	> 2 (0)	> 2 (0)	> 2 (0)	> 2 (0)	> 2 (0)	> 2 (0)	> 2 (0)	> 2 (0)	> 2 (0)	> 2 (0)	> 2 (0)	> 2 (0)	> 2 (0)	> 2 (0)	> 2 (0)
359	Gene set	Drug resistance	Carbapenem resistance	M00851	> 2 (0)	> 2 (0)	> 2 (0)	> 2 (0)	> 2 (0)	> 2 (0)	> 2 (0)	> 2 (0)	> 2 (0)	> 2 (0)	> 2 (0)	> 2 (0)	> 2 (0)	> 2 (0)	> 2 (0)	> 2 (0)	> 2 (0)	> 2 (0)	> 2 (0)
360	Gene set	Drug resistance	Methicillin resistance	M00625	> 2 (0)	> 2 (0)	> 2 (0)	> 2 (0)	> 2 (0)	> 2 (0)	> 2 (0)	> 2 (0)	> 2 (0)	> 2 (0)	> 2 (0)	> 2 (0)	> 2 (0)	> 2 (0)	> 2 (0)	> 2 (0)	> 2 (0)	> 2 (0)	> 2 (0)
361	Gene set	Drug resistance	beta-Lactam resistance, Bla system	M00627	> 2 (0)	> 2 (0)	> 2 (0)	> 2 (0)	> 2 (0)	> 2 (0)	> 2 (0)	> 2 (0)	> 2 (0)	> 2 (0)	> 2 (0)	> 2 (0)	> 2 (0)	> 2 (0)	> 2 (0)	> 2 (0)	> 2 (0)	> 2 (0)	> 2 (0)
362	Gene set	Drug resistance	Imipenem resistance, repression of porin OprD	M00745	> 2 (0)	> 2 (0)	> 2 (0)	> 2 (0)	> 2 (0)	> 2 (0)	> 2 (0)	> 2 (0)	> 2 (0)	> 2 (0)	> 2 (0)	> 2 (0)	> 2 (0)	> 2 (0)	> 2 (0)	> 2 (0)	> 2 (0)	> 2 (0)	> 2 (0)
363	Gene set	Drug resistance	Vancomycin resistance, D-Ala-D-Lac type	M00651	> 2 (2)	> 2 (1)	> 2 (1)	> 2 (2)	> 2 (1)	> 2 (1)	> 2 (1)	> 2 (1)	> 2 (2)	> 2 (1)	> 2 (1)	> 2 (1)	> 2 (2)	> 2 (1)	> 2 (2)	> 2 (2)	> 2 (1)	> 2 (1)	> 2 (1)
364	Gene set	Drug resistance	Vancomycin resistance, D-Ala-D-Ser type	M00652	> 2 (0)	> 2 (0)	> 2 (0)	> 2 (0)	> 2 (0)	> 2 (0)	> 2 (0)	> 2 (0)	> 2 (0)	> 2 (0)	> 2 (0)	> 2 (0)	> 2 (0)	> 2 (0)	> 2 (0)	> 2 (0)	> 2 (0)	> 2 (0)	> 2 (0)
365	Gene set	Drug resistance	Tetracycline resistance, efflux pump Tet38	M00704	> 2 (0)	> 2 (0)	> 2 (0)	> 2 (0)	> 2 (0)	> 2 (0)	> 2 (0)	> 2 (0)	> 2 (0)	> 2 (0)	> 2 (0)	> 2 (0)	> 2 (0)	> 2 (0)	> 2 (0)	> 2 (0)	> 2 (0)	> 2 (0)	> 2 (0)
366	Gene set	Drug resistance	Cationic antimicrobial peptide (CAMP) resistance, dltABCD operon	M00725	2 (4)	2 (4)	2 (4)	2 (4)	2 (4)	2 (4)	2 (4)	2 (4)	2 (4)	2 (4)	2 (4)	2 (4)	2 (4)	2 (4)	2 (4)	2 (4)	2 (4)	2 (4)	2 (4)
367	Gene set	Drug resistance	Cationic antimicrobial peptide (CAMP) resistance, lysyl-phosphatidylglycerol (L-PG) synthase MprF	M00726	> 2 (0)	> 2 (0)	> 2 (0)	> 2 (0)	> 2 (0)	> 2 (0)	> 2 (0)	> 2 (0)	> 2 (0)	> 2 (0)	> 2 (0)	> 2 (0)	> 2 (0)	> 2 (0)	> 2 (0)	> 2 (0)	> 2 (0)	> 2 (0)	> 2 (0)
368	Gene set	Drug resistance	Cationic antimicrobial peptide (CAMP) resistance, VraFG transporter	M00730	> 2 (0)	> 2 (0)	> 2 (0)	> 2 (0)	> 2 (0)	> 2 (0)	> 2 (0)	> 2 (0)	> 2 (0)	> 2 (0)	> 2 (0)	> 2 (0)	> 2 (0)	> 2 (0)	> 2 (0)	> 2 (0)	> 2 (0)	> 2 (0)	> 2 (0)
369	Gene set	Drug resistance	Cationic antimicrobial peptide (CAMP) resistance, protease PgtE	M00744	> 2 (0)	> 2 (0)	> 2 (0)	> 2 (0)	> 2 (0)	> 2 (0)	> 2 (0)	> 2 (0)	> 2 (0)	> 2 (0)	> 2 (0)	> 2 (0)	> 2 (0)	> 2 (0)	> 2 (0)	> 2 (0)	> 2 (0)	> 2 (0)	> 2 (0)
370	Gene set	Drug resistance	Multidrug resistance, efflux pump MexAB-OprM	M00718	> 2 (0)	> 2 (0)	> 2 (0)	> 2 (0)	> 2 (0)	> 2 (0)	> 2 (0)	> 2 (0)	> 2 (0)	> 2 (0)	> 2 (0)	> 2 (0)	> 2 (0)	> 2 (0)	> 2 (0)	> 2 (0)	> 2 (0)	> 2 (0)	> 2 (0)
371	Gene set	Drug resistance	Multidrug resistance, efflux pump MexCD-OprJ	M00639	> 2 (0)	> 2 (0)	> 2 (0)	> 2 (0)	> 2 (0)	> 2 (0)	> 2 (0)	> 2 (0)	> 2 (0)	> 2 (0)	> 2 (0)	> 2 (0)	> 2 (0)	> 2 (0)	> 2 (0)	> 2 (0)	> 2 (0)	> 2 (0)	> 2 (0)
372	Gene set	Drug resistance	Multidrug resistance, efflux pump MexEF-OprN	M00641	> 2 (0)	> 2 (0)	> 2 (0)	> 2 (0)	> 2 (0)	> 2 (0)	> 2 (0)	> 2 (0)	> 2 (0)	> 2 (0)	> 2 (0)	> 2 (0)	> 2 (0)	> 2 (0)	> 2 (0)	> 2 (0)	> 2 (0)	> 2 (0)	> 2 (0)
373	Gene set	Drug resistance	Multidrug resistance, efflux pump MexJK-OprM	M00642	> 2 (0)	> 2 (0)	> 2 (0)	> 2 (0)	> 2 (0)	> 2 (0)	> 2 (0)	> 2 (0)	> 2 (0)	> 2 (0)	> 2 (0)	> 2 (0)	> 2 (0)	> 2 (0)	> 2 (0)	> 2 (0)	> 2 (0)	> 2 (0)	> 2 (0)
374	Gene set	Drug resistance	Multidrug resistance, efflux pump MexXY-OprM	M00643	> 2 (0)	> 2 (0)	> 2 (0)	> 2 (0)	> 2 (0)	> 2 (0)	> 2 (0)	> 2 (0)	> 2 (0)	> 2 (0)	> 2 (0)	> 2 (0)	> 2 (0)	> 2 (0)	> 2 (0)	> 2 (0)	> 2 (0)	> 2 (0)	> 2 (0)
375	Gene set	Drug resistance	Multidrug resistance, efflux pump MexPQ-OpmE	M00769	> 2 (0)	> 2 (0)	> 2 (0)	> 2 (0)	> 2 (0)	> 2 (0)	> 2 (0)	> 2 (0)	> 2 (0)	> 2 (0)	> 2 (0)	> 2 (0)	> 2 (0)	> 2 (0)	> 2 (0)	> 2 (0)	> 2 (0)	> 2 (0)	> 2 (0)
376	Gene set	Drug resistance	Multidrug resistance, efflux pump AdeABC	M00649	> 2 (0)	> 2 (0)	> 2 (0)	> 2 (0)	> 2 (0)	> 2 (0)	> 2 (0)	> 2 (0)	> 2 (0)	> 2 (0)	> 2 (0)	> 2 (0)	> 2 (0)	> 2 (0)	> 2 (0)	> 2 (0)	> 2 (0)	> 2 (0)	> 2 (0)
377	Gene set	Drug resistance	Multidrug resistance, efflux pump AcrEF-TolC	M00696	> 2 (0)	> 2 (0)	> 2 (0)	> 2 (0)	> 2 (0)	> 2 (0)	> 2 (0)	> 2 (0)	> 2 (0)	> 2 (0)	> 2 (0)	> 2 (0)	> 2 (0)	> 2 (0)	> 2 (0)	> 2 (0)	> 2 (0)	> 2 (0)	> 2 (0)
378	Gene set	Drug resistance	Multidrug resistance, efflux pump MdtEF-TolC	M00697	> 2 (0)	> 2 (0)	> 2 (0)	> 2 (0)	> 2 (0)	> 2 (0)	> 2 (0)	> 2 (0)	> 2 (0)	> 2 (0)	> 2 (0)	> 2 (0)	> 2 (0)	> 2 (0)	> 2 (0)	> 2 (0)	> 2 (0)	> 2 (0)	> 2 (0)
379	Gene set	Drug resistance	Multidrug resistance, efflux pump BpeEF-OprC	M00698	> 2 (0)	> 2 (0)	> 2 (0)	> 2 (0)	> 2 (0)	> 2 (0)	> 2 (0)	> 2 (0)	> 2 (0)	> 2 (0)	> 2 (0)	> 2 (0)	> 2 (0)	> 2 (0)	> 2 (0)	> 2 (0)	> 2 (0)	> 2 (0)	> 2 (0)
380	Gene set	Drug resistance	Multidrug resistance, efflux pump AbcA	M00700	> 2 (0)	> 2 (0)	> 2 (0)	> 2 (0)	> 2 (0)	> 2 (0)	> 2 (0)	> 2 (0)	> 2 (0)	> 2 (0)	> 2 (0)	> 2 (0)	> 2 (0)	> 2 (0)	> 2 (0)	> 2 (0)	> 2 (0)	> 2 (0)	> 2 (0)
381	Gene set	Drug resistance	Multidrug resistance, efflux pump NorB	M00702	> 2 (0)	> 2 (0)	> 2 (0)	> 2 (0)	> 2 (0)	> 2 (0)	> 2 (0)	> 2 (0)	> 2 (0)	> 2 (0)	> 2 (0)	> 2 (0)	> 2 (0)	> 2 (0)	> 2 (0)	> 2 (0)	> 2 (0)	> 2 (0)	> 2 (0)
382	Gene set	Drug resistance	Multidrug resistance, efflux pump QacA	M00714	> 2 (0)	> 2 (0)	> 2 (0)	> 2 (0)	> 2 (0)	> 2 (0)	> 2 (0)	> 2 (0)	> 2 (0)	> 2 (0)	> 2 (0)	> 2 (0)	> 2 (0)	> 2 (0)	> 2 (0)	> 2 (0)	> 2 (0)	> 2 (0)	> 2 (0)
383	Gene set	Drug resistance	Multidrug resistance, efflux pump MepA	M00705	> 2 (0)	> 2 (0)	> 2 (0)	> 2 (0)	> 2 (0)	> 2 (0)	> 2 (0)	> 2 (0)	> 2 (0)	> 2 (0)	> 2 (0)	> 2 (0)	> 2 (0)	> 2 (0)	> 2 (0)	> 2 (0)	> 2 (0)	> 2 (0)	> 2 (0)
384	Gene set	Drug resistance	Multidrug resistance, repression of porin OmpF	M00746	> 2 (0)	> 2 (0)	> 2 (0)	> 2 (0)	> 2 (0)	> 2 (0)	> 2 (0)	> 2 (0)	> 2 (0)	> 2 (0)	> 2 (0)	> 2 (0)	> 2 (0)	> 2 (0)	> 2 (0)	> 2 (0)	> 2 (0)	> 2 (0)	> 2 (0)
385	Gene set	Plant pathogenicity	Xanthomonas spp. pathogenicity signature, T3SS and effectors	M00660	> 2 (0)	> 2 (0)	> 2 (0)	> 2 (0)	> 2 (0)	> 2 (0)	> 2 (0)	> 2 (0)	> 2 (0)	> 2 (0)	> 2 (0)	> 2 (0)	> 2 (0)	> 2 (0)	> 2 (0)	> 2 (0)	> 2 (0)	> 2 (0)	> 2 (0)
386	Gene set	Symbiosis	Nodulation	M00664	> 2 (0)	> 2 (0)	> 2 (0)	> 2 (0)	> 2 (0)	> 2 (0)	> 2 (0)	> 2 (0)	> 2 (0)	> 2 (0)	> 2 (0)	> 2 (0)	> 2 (0)	> 2 (0)	> 2 (0)	> 2 (0)	> 2 (0)	> 2 (0)	> 2 (0)
387	Module set	Metabolic capacity	Oxygenic photosynthesis in plants and cyanobacteria	M00611	> 2 (0)	> 2 (0)	> 2 (0)	> 2 (0)	> 2 (0)	> 2 (0)	> 2 (0)	> 2 (0)	> 2 (0)	> 2 (0)	> 2 (0)	> 2 (0)	> 2 (0)	> 2 (0)	> 2 (0)	> 2 (0)	> 2 (0)	> 2 (0)	> 2 (0)
388	Module set	Metabolic capacity	Anoxygenic photosynthesis in purple bacteria	M00612	> 2 (0)	> 2 (0)	> 2 (0)	> 2 (0)	> 2 (0)	> 2 (0)	> 2 (0)	> 2 (0)	> 2 (0)	> 2 (0)	> 2 (0)	> 2 (0)	> 2 (0)	> 2 (0)	> 2 (0)	> 2 (0)	> 2 (0)	> 2 (0)	> 2 (0)
389	Module set	Metabolic capacity	Anoxygenic photosynthesis in green nonsulfur bacteria	M00613	> 2 (0)	> 2 (0)	> 2 (0)	> 2 (0)	> 2 (0)	> 2 (0)	> 2 (0)	> 2 (0)	> 2 (0)	> 2 (0)	> 2 (0)	> 2 (0)	> 2 (0)	> 2 (0)	> 2 (0)	> 2 (0)	> 2 (0)	> 2 (0)	> 2 (0)
390	Module set	Metabolic capacity	Anoxygenic photosynthesis in green sulfur bacteria	M00614	> 2 (0)	> 2 (0)	> 2 (0)	> 2 (0)	> 2 (0)	> 2 (0)	> 2 (0)	> 2 (0)	> 2 (0)	> 2 (0)	> 2 (0)	> 2 (0)	> 2 (0)	> 2 (0)	> 2 (0)	> 2 (0)	> 2 (0)	> 2 (0)	> 2 (0)
391	Module set	Metabolic capacity	Methanogen	M00617	> 2 (0)	> 2 (0)	> 2 (0)	> 2 (0)	> 2 (0)	> 2 (0)	> 2 (0)	> 2 (0)	> 2 (0)	> 2 (0)	> 2 (0)	> 2 (0)	> 2 (0)	> 2 (0)	> 2 (0)	> 2 (0)	> 2 (0)	> 2 (0)	> 2 (0)
392	Module set	Metabolic capacity	Acetogen	M00618	1 (0)	1 (0)	1 (0)	1 (0)	1 (0)	1 (0)	1 (0)	1 (0)	1 (0)	1 (0)	1 (0)	1 (0)	1 (0)	1 (0)	1 (0)	1 (0)	1 (0)	1 (0)	1 (0)
393	Module set	Metabolic capacity	Nitrate assimilation	M00615	> 2 (0)	> 2 (0)	> 2 (0)	> 2 (0)	> 2 (0)	> 2 (0)	> 2 (0)	> 2 (0)	> 2 (0)	> 2 (0)	> 2 (0)	> 2 (0)	> 2 (0)	> 2 (0)	> 2 (0)	> 2 (0)	> 2 (0)	> 2 (0)	> 2 (0)
394	Module set	Metabolic capacity	Sulfate-sulfur assimilation	M00616	> 2 (0)	> 2 (0)	> 2 (0)	> 2 (0)	> 2 (0)	> 2 (0)	> 2 (0)	> 2 (0)	> 2 (0)	> 2 (0)	> 2 (0)	> 2 (0)	> 2 (0)	> 2 (0)	> 2 (0)	> 2 (0)	> 2 (0)	> 2 (0)	> 2 (0)
